# Supplementary material for: Increased entropy of signal transduction in the cancer metastasis phenotype
Source: BMC Syst Biol. 2010 Jul 30;4:104. doi: 10.1186/1752-0509-4-104 (PMC2925356; doi:10.1186/1752-0509-4-104)
Supplement: Additional file 2 — Genes ranked according to differential entropy. All nodes of degree ≥ 10 are ranked according to significance of difierential entropy changes between metastatic and non-metastatic breast cancer (EMC data set). Columns label common gene symbol, the difference in entropy (metastatic minus non-metastatic, averaged over the 10 bootstraps), the degree of the node in the PIN, the estimated P-value and false discovery rate (FDR). [file 1752-0509-4-104-S2.XLS]

## Sheet: SuppTable1.txt
Gene	AvdiffS	Degree	P-value	FDR(qvalue)
CDC2	0.0022642	124	1.01479e-51	1.1415e-48
ACTN1	-0.00425301	39	6.46012e-27	2.65547e-24
GNG11	0.0107074	13	7.08212e-27	2.65547e-24
CALR	0.00413129	40	1.57957e-26	4.44199e-24
CLP1	0.0118774	11	4.38292e-25	9.86038e-23
ZBTB16	0.00248182	69	4.09106e-24	7.66981e-22
CCNB1	0.00442769	34	2.18431e-23	3.51007e-21
IGFBP7	0.012302	10	4.60369e-23	6.47315e-21
TAF9	0.003992	34	2.61594e-19	3.26953e-17
PTBP1	0.00567122	22	8.78614e-19	9.8832e-17
BCL2	0.0023661	62	1.08383e-18	1.10833e-16
TUBA4A	0.00252089	57	1.92825e-18	1.80752e-16
ZAP70	0.00346326	39	2.18458e-18	1.89027e-16
CDKN2A	-0.00407826	31	2.0347e-17	1.63483e-15
VIM	-0.00165054	90	3.64743e-17	2.73524e-15
SMAD2	0.0011226	142	4.17456e-17	2.93488e-15
BAT3	0.00308135	42	1.19807e-16	7.92741e-15
ID1	-0.00770773	14	1.97601e-16	1.23485e-14
NR3C1	0.00168198	82	2.06113e-15	1.22026e-13
RBX1	0.0045056	25	4.92507e-15	2.77001e-13
SF3A2	-0.00393609	29	9.28537e-15	4.9737e-13
TNIP1	-0.00629888	16	5.50856e-14	2.81653e-12
ATN1	0.00183647	69	6.60694e-14	3.23126e-12
MAPT	0.0027144	43	9.86369e-14	4.62304e-12
MYLK	-0.00911039	10	2.40525e-13	1.08223e-11
CASP1	0.00368597	29	3.97866e-13	1.72132e-11
RPL30	-0.00464141	22	4.40115e-13	1.83359e-11
STAT1	0.00167773	73	6.97302e-13	2.80132e-11
MTA1	0.0041166	25	8.49683e-13	3.29578e-11
NUAK1	-0.00457894	22	8.99108e-13	3.37124e-11
MAX	0.00406758	25	1.57499e-12	5.71499e-11
KRT18	0.00287028	37	4.04539e-12	1.42203e-10
CEBPB	0.00238199	46	4.7623e-12	1.62331e-10
MCM7	0.00321154	32	6.50686e-12	2.15274e-10
BTBD2	0.00545718	17	7.11639e-12	2.28713e-10
FOS	0.00212566	52	7.98935e-12	2.49637e-10
TLR2	0.00602716	15	9.44425e-12	2.87121e-10
NFKBIA	-0.00171023	67	9.78527e-12	2.8966e-10
CAV1	0.00160883	72	1.00586e-11	2.90116e-10
TRAF1	0.00304336	33	2.40442e-11	6.7616e-10
GHR	0.00444297	21	2.61247e-11	7.1675e-10
IRS1	0.00188751	57	5.37801e-11	1.44036e-09
SMAD3	0.000743385	167	1.7546e-10	4.58996e-09
YWHAZ	0.000910823	131	1.83628e-10	4.69446e-09
MMP2	0.00296592	32	2.25601e-10	5.63935e-09
CAPRIN1	0.00719689	11	3.6404e-10	8.90206e-09
HTATIP	0.00138618	77	5.4868e-10	1.31317e-08
U2AF2	0.00241621	39	1.04261e-09	2.44331e-08
IL2RB	0.00349589	25	1.24477e-09	2.77435e-08
MAP2K2	0.00697362	11	1.24575e-09	2.77435e-08
ANKRD28	0.00755378	10	1.25786e-09	2.77435e-08
MSN	0.00385627	22	1.77179e-09	3.83272e-08
CTNNB1	-0.000910735	122	1.93198e-09	4.1004e-08
CDC20	0.0053037	15	2.01336e-09	4.19399e-08
YWHAB	-0.00101445	106	2.82707e-09	5.78194e-08
STAT3	-0.00116369	88	5.61654e-09	1.11684e-07
TAF6	0.00388164	21	5.72474e-09	1.11684e-07
FN1	-0.00128704	78	5.75863e-09	1.11684e-07
PRKAR1A	-0.00387522	21	6.06447e-09	1.15622e-07
COIL	-0.00234442	38	6.89579e-09	1.2928e-07
LRRC41	0.00715845	10	8.67093e-09	1.59895e-07
SFRS12	0.00190198	48	1.06093e-08	1.92484e-07
BSG	0.00652775	11	1.30143e-08	2.32369e-07
KRT15	-0.00257436	33	1.60636e-08	2.82334e-07
IKBKB	-0.0013495	71	1.68187e-08	2.91057e-07
TRIM27	-0.00495891	15	2.05998e-08	3.5109e-07
EHMT2	0.00556662	13	2.40219e-08	4.03304e-07
CCNH	0.00371047	21	2.58057e-08	4.2688e-07
ITPR1	0.00282428	29	2.69872e-08	4.39955e-07
APEX1	0.003549	22	3.0598e-08	4.91694e-07
NFKBIE	-0.00440171	17	3.21293e-08	5.09029e-07
PARP1	0.00192617	45	4.08063e-08	6.3349e-07
GZMB	0.0039771	19	4.11115e-08	6.3349e-07
MEIS1	0.00326111	24	4.37136e-08	6.64483e-07
LCK	0.00103074	94	4.85755e-08	7.28544e-07
SPARC	0.00482217	15	4.97282e-08	7.36019e-07
HRAS	0.00158984	56	5.21402e-08	7.61323e-07
SPAG9	-0.00433183	17	5.27915e-08	7.61323e-07
MAPK14	0.00129896	71	5.61656e-08	7.99728e-07
CARM1	-0.00673206	10	6.22947e-08	8.75912e-07
SGK1	0.00505344	14	6.9826e-08	9.69687e-07
EIF3E	-0.00299968	26	7.16464e-08	9.82833e-07
HMGA1	0.00299283	26	7.67199e-08	1.03975e-06
RGS3	-0.00427651	17	7.78069e-08	1.04193e-06
DCTN1	0.00280658	28	8.1219e-08	1.07483e-06
GMNN	0.00534203	13	8.55166e-08	1.11854e-06
ATM	-0.00203014	41	8.89751e-08	1.1504e-06
SHBG	-0.00211246	39	9.52587e-08	1.21765e-06
SHC1	0.000899671	107	1.09106e-07	1.37898e-06
NOTCH1	0.00218015	37	1.37932e-07	1.72394e-06
SMURF2	0.00162967	52	1.57959e-07	1.95255e-06
SUMO1	0.00164759	51	1.84024e-07	2.25001e-06
PTPRC	0.00196763	41	2.18048e-07	2.63736e-06
FBLN2	0.00359474	20	2.2524e-07	2.69537e-06
LRP2	0.00195819	41	2.49076e-07	2.94923e-06
FANCC	-0.00590057	11	2.75347e-07	3.22633e-06
NUMB	0.00429344	16	2.97112e-07	3.44547e-06
CASP3	0.000781843	121	3.08412e-07	3.54001e-06
TAF5L	-0.00427267	16	3.38797e-07	3.84949e-06
PTPN6	0.00117715	74	3.47467e-07	3.90852e-06
ID3	-0.0040508	17	3.60691e-07	4.01711e-06
SFRS1	-0.00178488	45	3.67995e-07	4.05827e-06
BAG1	0.00424603	16	4.00575e-07	4.37467e-06
FBL	-0.00290518	25	4.4655e-07	4.82988e-06
IGF1	0.0042158	16	4.83895e-07	5.18395e-06
WWP1	0.0039906	17	5.35924e-07	5.68718e-06
FASLG	0.00309113	23	5.52083e-07	5.8039e-06
ACTR2	0.00398194	17	5.67056e-07	5.90612e-06
APOE	0.00441169	15	6.09574e-07	6.29071e-06
NCOA6	-0.00181189	43	6.76109e-07	6.9139e-06
FLNA	-0.00158344	50	8.26698e-07	8.37767e-06
BAT2	0.00356851	19	8.5489e-07	8.58602e-06
TLR4	0.00390976	17	9.04091e-07	8.9998e-06
EWSR1	0.000982457	87	1.09856e-06	1.08397e-05
BACE1	-0.00322737	21	1.27995e-06	1.25198e-05
FOXO3	0.00516428	12	1.29952e-06	1.26016e-05
TNNT1	-0.00385101	17	1.31394e-06	1.26325e-05
RBL2	-0.00238738	30	1.32611e-06	1.26415e-05
POLR2H	-0.00219701	33	1.42372e-06	1.34579e-05
MED4	0.00295744	23	1.6619e-06	1.55784e-05
RB1	-0.000685412	130	1.87849e-06	1.74632e-05
GNB3	0.00508095	12	1.91944e-06	1.76976e-05
RAB11A	0.0047349	13	2.06999e-06	1.88411e-05
PLCG2	0.00210845	34	2.08547e-06	1.88411e-05
SOS1	0.00176481	42	2.09371e-06	1.88411e-05
SUV39H1	-0.00315785	21	2.15285e-06	1.9095e-05
TAF12	-0.00282219	24	2.15588e-06	1.9095e-05
EMD	-0.00505187	12	2.19626e-06	1.93007e-05
HGS	0.00205021	35	2.26986e-06	1.97929e-05
CD28	-0.00375165	17	2.44319e-06	2.11404e-05
SNX1	0.00500182	12	2.76472e-06	2.37399e-05
FAS	0.00205057	34	3.93642e-06	3.33338e-05
ZRSR2	-0.00529769	11	3.94128e-06	3.33338e-05
PRKCD	-0.000887509	91	4.83575e-06	4.05624e-05
HLA-B	-0.00363827	17	4.86808e-06	4.05624e-05
RPL4	0.00487266	12	4.95884e-06	4.10148e-05
POLR1E	-0.00262203	25	5.21419e-06	4.2812e-05
RPA1	-0.0021815	31	5.56291e-06	4.53442e-05
RAB4A	-0.00315062	20	5.69041e-06	4.60498e-05
TAF7	0.00328113	19	6.0115e-06	4.83008e-05
STRN4	0.00378428	16	6.25834e-06	4.99274e-05
RAC2	0.00450238	13	6.38036e-06	5.05425e-05
TUBB	0.00107844	71	6.52336e-06	5.13139e-05
PSMC1	0.00341153	18	6.90384e-06	5.39296e-05
ZFYVE9	-0.00221685	30	7.10977e-06	5.51552e-05
SREBF2	0.0042068	14	7.17864e-06	5.53081e-05
CD3E	0.00375131	16	7.53065e-06	5.76255e-05
ACVR1	0.0014605	49	7.83429e-06	5.95439e-05
LEPR	0.00445527	13	7.96382e-06	5.97347e-05
ACTR3	0.00355525	17	7.9656e-06	5.97347e-05
PNMA2	0.00354451	17	8.48342e-06	6.29938e-05
RAB27A	0.00322741	19	8.5122e-06	6.29938e-05
MYBL2	0.0037276	16	8.59479e-06	6.31892e-05
SF3B3	0.0016124	43	9.82002e-06	7.17284e-05
SNAP23	-0.00272042	23	1.04927e-05	7.61471e-05
NFKB2	0.00128358	56	1.10672e-05	7.98017e-05
TNFRSF1B	0.00466411	12	1.23636e-05	8.85815e-05
GEMIN4	-0.00365768	16	1.26348e-05	8.99517e-05
LAMB1	0.00488054	11	2.12718e-05	0.000150127
BCL2L1	0.0014646	46	2.1354e-05	0.000150127
PRSS23	0.0029433	20	2.24524e-05	0.000156869
ACVR2B	0.00374659	15	2.27377e-05	0.000157881
TSC2	0.0029287	20	2.46515e-05	0.000169246
EFEMP2	0.00251217	24	2.46753e-05	0.000169246
CBX8	-0.00519817	10	2.9286e-05	0.000199653
RELA	-0.000599135	130	3.09807e-05	0.000209934
STUB1	0.00254313	23	3.79574e-05	0.00025567
MED6	-0.00221601	27	3.99102e-05	0.000267223
SMARCC1	0.00208154	29	4.17159e-05	0.000277661
TSC1	0.0029632	19	4.36166e-05	0.000288604
RALGDS	0.00309149	18	4.60532e-05	0.000302944
CBX4	0.0024247	24	4.68335e-05	0.000306286
NDC80	0.00340109	16	4.90652e-05	0.000319027
KNG1	-0.00225843	26	4.996e-05	0.000322978
DNMT1	-0.00293905	19	5.03243e-05	0.000323474
SF3A1	0.00218169	27	5.24632e-05	0.000334781
NUP153	0.00431448	12	5.26787e-05	0.000334781
BCL10	0.00319891	17	5.8579e-05	0.000370187
PLCG1	-0.000744153	96	6.0788e-05	0.000382001
TP53	0.000367245	222	6.18888e-05	0.000386758
DNAJA3	-0.00399152	13	6.30034e-05	0.000391548
CHD4	0.00229887	25	6.4842e-05	0.00040076
EZR	0.00151468	41	6.60566e-05	0.000406036
TP53BP2	0.00254471	22	7.16192e-05	0.000437836
CSK	-0.00172089	35	7.23691e-05	0.000440029
HLA-C	-0.00371361	14	7.42856e-05	0.000449253
SMARCA2	-0.00213204	27	7.73935e-05	0.000465546
QKI	-0.00314446	17	7.81285e-05	0.000467467
NDUFA4L2	-0.00421253	12	7.88505e-05	0.000469291
SMNDC1	0.00233035	24	9.13565e-05	0.00054086
KIF1B	-0.00417132	12	9.25844e-05	0.00054526
PCF11	0.00447991	11	9.53436e-05	0.000558586
DDR1	0.00388637	13	9.78495e-05	0.000570296
MAD2L1	0.00342923	15	0.000105614	0.000610584
PRKCB	0.0010536	61	0.000105847	0.000610584
PRKACA	0.000535321	136	0.000110457	0.000631898
GNAZ	-0.00362345	14	0.000110666	0.000631898
MDFI	-0.00092624	70	0.000130016	0.000738636
CTSG	0.00212769	26	0.000132898	0.000751218
DRD2	-0.00303876	17	0.000134928	0.000756932
AURKB	0.00407255	12	0.000135255	0.000756932
CASP7	0.00133845	45	0.000137286	0.000764495
UBA52	0.00288957	18	0.000139726	0.000774249
PEBP1	0.0031888	16	0.000140878	0.000776805
IRS2	0.00173125	33	0.000145005	0.000795663
RPS6KA5	0.00225973	24	0.000148296	0.000809768
GRB2	0.000415798	179	0.000154417	0.000839118
SRC	0.000405066	184	0.000161547	0.000873644
BUB1	0.00375536	13	0.000166856	0.000898037
EIF4G1	0.00261141	20	0.000169244	0.000906553
PBX1	-0.00272125	19	0.000174248	0.000928931
PIM1	0.00427888	11	0.000193739	0.00102797
FLII	-0.00426015	11	0.000206669	0.00109143
LAMC1	0.00461065	10	0.000210042	0.00110242
MCM3	0.00246898	21	0.000211535	0.00110242
PSMF1	-0.00425316	11	0.000211691	0.00110242
VEGFA	0.00347115	14	0.000212694	0.00110254
CFL1	0.00256803	20	0.000216857	0.00111897
FGR	0.0029375	17	0.000224178	0.00115146
EPC1	-0.0026707	19	0.00022964	0.00117415
GTF2B	0.00148919	38	0.000233202	0.00118697
RBL1	0.00167224	33	0.000242587	0.00122918
PSMC5	-0.00324382	15	0.000244757	0.00123461
THAP1	0.00420458	11	0.00024994	0.00125512
PFKL	0.00342723	14	0.000255602	0.00127785
PRPF8	0.00275778	18	0.00027804	0.00138388
EPS15	0.00224107	23	0.00028312	0.00140295
CBL	0.000801423	78	0.000287517	0.0014185
ARPC2	0.00302115	16	0.000310373	0.00152457
GBP2	0.00412513	11	0.00032674	0.00159799
TOB1	0.00356927	13	0.000346242	0.00168604
PDCD2	0.00205521	25	0.000355506	0.00172369
TRIP4	-0.00315489	15	0.000360906	0.00174236
EIF3J	-0.00283514	17	0.000368735	0.00176912
EIF4E	0.00314937	15	0.000369594	0.00176912
FYB	0.00354872	13	0.000374559	0.00178529
MEF2D	0.00441516	10	0.000386018	0.00183214
TLE1	0.00110282	52	0.000388139	0.00183447
PRKCI	-0.00128782	43	0.000413791	0.00194752
MYD88	0.00244098	20	0.000438871	0.00205695
USP9X	-0.00164288	32	0.000442403	0.00206491
MCM2	0.00155961	34	0.000448419	0.00208434
XRCC5	0.00141826	38	0.00045705	0.00211571
CD93	-0.00293196	16	0.000465233	0.00214477
F2R	-0.00327395	14	0.000477546	0.00219255
ABL1	-0.000717115	85	0.000486525	0.00222469
HTRA1	0.00371236	12	0.000503055	0.00228282
COL1A1	-0.00182017	28	0.000503296	0.00228282
PSMD1	0.00325965	14	0.000505566	0.00228391
PRKCA	0.000421897	159	0.000510521	0.00229707
JTV1	0.00290647	16	0.000521252	0.002336
CSNK2A2	-0.000867586	67	0.000551382	0.00246123
HSPA8	-0.000864816	67	0.000574366	0.00255369
SRF	-0.00108691	51	0.000581287	0.00257428
MAPK8	0.000934614	61	0.000583937	0.00257588
DMD	0.00229068	21	0.000587593	0.00258188
CYFIP1	-0.00164822	31	0.000599265	0.00262292
CTNNA1	-0.00237978	20	0.000609389	0.00265689
MDM4	-0.00287006	16	0.000612268	0.00265914
VAMP7	-0.00320998	14	0.00061526	0.00266186
CCNA1	0.00259259	18	0.000632653	0.00272662
SNRPN	-0.00285898	16	0.000642766	0.00275963
MYC	0.00093511	60	0.0006906	0.00294635
MRE11A	0.00167505	30	0.000691493	0.00294635
MMP1	0.0029996	15	0.000694959	0.00294994
PCBP2	0.00420405	10	0.000725531	0.0030496
BUB1B	0.00316728	14	0.000726887	0.0030496
EPHA2	-0.00234604	20	0.000728013	0.0030496
SNW1	0.00176726	28	0.0007305	0.0030496
AP1B1	0.00256231	18	0.000731995	0.0030496
GNG4	0.00336564	13	0.000741203	0.00306957
NEDD4L	0.00387297	11	0.000742245	0.00306957
PPP2R1A	0.00161848	31	0.000751647	0.00308745
MORF4L1	0.00268259	17	0.000752057	0.00308745
S100B	0.00255379	18	0.000762459	0.00311877
MCC	0.00215539	22	0.000770046	0.00313839
BIRC5	0.0038558	11	0.0007836	0.0031821
PLSCR1	0.000995218	55	0.000789278	0.00319363
MDK	-0.00384928	11	0.000799853	0.00322482
TUBG1	-0.00192521	25	0.000822229	0.0033032
SIAH2	0.00383562	11	0.000834924	0.00334226
PRLR	0.00312053	14	0.000870474	0.00347221
PML	0.00106833	50	0.0008825	0.00350774
WAS	0.00128847	40	0.000886095	0.00350963
CHUK	0.000661173	88	0.000929038	0.00366681
CCR2	0.00411461	10	0.000940168	0.00369776
CD19	0.00229184	20	0.00096429	0.00377942
PPP5C	0.00309188	14	0.00097101	0.00379255
HSF1	0.00145886	34	0.00102676	0.00399642
RAP2A	0.00274414	16	0.00105361	0.00408677
RPS6KA1	-0.0017628	27	0.00108372	0.00418912
KRT8	0.00247719	18	0.0010942	0.00421514
EEF1E1	0.00348118	12	0.00110447	0.00424018
STK11	0.00225882	20	0.0011412	0.00435924
PLN	0.00373428	11	0.00114323	0.00435924
CDC5L	-0.00272183	16	0.00115742	0.00439844
WDYHV1	-0.00304334	14	0.00116628	0.00441718
IKBKG	0.00074965	74	0.00117409	0.00443184
TADA3L	-0.00164394	29	0.00121089	0.00455548
HSPA5	-0.00115607	44	0.00123031	0.0046131
TRIM23	-0.00370726	11	0.00124161	0.00464001
CPNE1	0.00321987	13	0.00124774	0.00464748
KCNJ2	-0.00343912	12	0.00126832	0.00470854
ACTN4	-0.0017364	27	0.00128682	0.0047615
BCL3	0.00191596	24	0.00129653	0.00477068
GNB2L1	0.000968524	54	0.00129778	0.00477068
TSG101	-0.00205835	22	0.0013185	0.00483103
PDGFRA	0.00198043	23	0.0013363	0.00488038
CHD3	0.000823964	65	0.00138287	0.00503412
GNAQ	0.00109915	46	0.00142419	0.00515802
COL4A2	0.00241969	18	0.00142608	0.00515802
EIF3G	-0.00298503	14	0.00144858	0.0052226
NOV	0.00316922	13	0.00148824	0.00534846
SNRPB	0.00109309	46	0.00151332	0.00542128
PDZK1	0.00220138	20	0.00152199	0.005435
DNAJA1	-0.00297012	14	0.00153028	0.00544733
CASP10	0.00217786	20	0.00170926	0.00606526
ARPC3	0.00312234	13	0.00174822	0.00618399
CDH5	-0.00248456	17	0.00180173	0.00635328
EIF3I	-0.00292422	14	0.00180909	0.00635931
UBTF	0.00192467	23	0.00182246	0.00638615
MLH1	0.00207712	21	0.00182808	0.00638615
SNRNP70	0.0014956	31	0.00184471	0.00642428
MAGI1	0.00225419	19	0.00187452	0.00650796
MNAT1	0.00184818	24	0.00191601	0.00663152
PRKCQ	0.002067	21	0.00192455	0.00664064
YEATS4	-0.0019138	23	0.00193432	0.00665397
MED16	0.00206178	21	0.0019761	0.00677695
IL6ST	0.001668	27	0.00198748	0.00679527
ARHGEF11	0.0035436	11	0.00202466	0.0069014
LAT	-0.00166416	27	0.00203569	0.00691806
PSMD3	0.00353796	11	0.00205838	0.00697409
CDC45L	0.00382585	10	0.00210006	0.00709393
POLR1D	0.00183012	24	0.00212185	0.00714607
EIF6	-0.00213218	20	0.00213491	0.00716859
ADRB2	0.00189123	23	0.00218711	0.00732203
RGS16	-0.00325677	12	0.00227202	0.00758371
ATF2	0.00146317	31	0.00231428	0.00770192
PGR	0.00175086	25	0.00234823	0.00779186
NFYA	0.00230637	18	0.00236613	0.00782817
RPS13	0.00187558	23	0.00237982	0.00785037
MAP1A	-0.0024142	17	0.00242364	0.00797152
SYN2	-0.00347998	11	0.00243609	0.00798912
NTRK3	-0.00301308	13	0.00252407	0.00825357
FGF7	0.0034499	11	0.00265603	0.00865992
DVL3	0.00227177	18	0.00275029	0.00894134
MMP3	0.0025039	16	0.00279873	0.0090726
P4HB	0.00318467	12	0.00283965	0.00915474
CUX1	0.00250012	16	0.00284035	0.00915474
TOP2B	-0.00183812	23	0.00290577	0.00933883
CD53	0.00317522	12	0.00292294	0.00936726
ERBB4	-0.00206351	20	0.00295957	0.0094577
CD47	0.00248788	16	0.00297896	0.00949269
CD247	0.00165224	26	0.00300549	0.00955017
IL8RA	0.0031575	12	0.00308514	0.00977005
FYN	0.000390382	144	0.00309206	0.00977005
CSNK2B	-0.00099853	47	0.00317146	0.00999287
EIF3H	-0.00314668	12	0.00318824	0.0100177
BDKRB2	0.00313895	12	0.00326375	0.0102264
RABGGTB	0.00292913	13	0.00332162	0.0103788
AP2M1	0.00194541	21	0.0035095	0.0109235
UNC13B	0.00311433	12	0.00351536	0.0109235
MYB	0.00232177	17	0.00353863	0.0109655
TFAP2A	0.00202057	20	0.00361366	0.011138
ITK	0.00202054	20	0.0036141	0.011138
SCMH1	0.00272327	14	0.00366658	0.0112688
PIAS1	0.00107748	42	0.00377362	0.0115662
CANX	-0.00107671	42	0.0037985	0.0116055
TUBB4	-0.00288667	13	0.00380706	0.0116055
PLAT	0.00184368	22	0.00401563	0.0122082
DLG3	-0.00145273	29	0.00423804	0.0128496
YWHAQ	0.000766161	62	0.00426375	0.0128928
VAMP8	-0.00267606	14	0.00430175	0.0129729
KPNA2	0.000845182	55	0.00436495	0.0131121
NCOA2	0.00108192	41	0.00437123	0.0131121
PXN	0.000753262	63	0.00440063	0.0131652
BTK	-0.000963302	47	0.00442006	0.0131882
CSTF2	0.00226482	17	0.00444022	0.0132133
EIF3D	-0.00238211	16	0.00446019	0.0132377
RGS2	0.00197324	20	0.00448477	0.0132756
MED21	0.00129097	33	0.00460833	0.0136056
LSM5	0.00350779	10	0.00480229	0.0141411
IRAK1	-0.0014714	28	0.00491769	0.0144431
BMP2	0.00278975	13	0.00516484	0.0150913
SMARCA4	0.000702181	67	0.00517594	0.0150913
C3	0.00155676	26	0.00517863	0.0150913
ARAF	0.0020253	19	0.005211	0.0151464
KLF6	-0.00347059	10	0.00526921	0.0152761
MYO7A	-0.00320079	11	0.00530359	0.0153363
DNAJB1	0.00319937	11	0.0053239	0.0153555
POLR2A	-0.000596055	81	0.00536874	0.0154453
GRB7	0.00276976	13	0.00549428	0.0157661
KIF5B	-0.0025941	14	0.00564532	0.0161583
SCN5A	-0.00275733	13	0.00570854	0.0162978
NCK1	0.000760889	60	0.00576105	0.0164061
MAPK12	-0.00218646	17	0.00602108	0.017083
TGFBR2	-0.00128413	32	0.00602915	0.017083
TRAF3IP2	-0.00314892	11	0.00609166	0.0172168
RELB	0.00143409	28	0.00612391	0.0172618
RALBP1	0.00218142	17	0.00613828	0.0172618
IQGAP1	-0.0021777	17	0.00622612	0.0174652
BMI1	0.00229007	16	0.00626153	0.0175208
NR2C2	0.00291252	12	0.00634244	0.0177032
TSHR	-0.00189437	20	0.0063661	0.0177252
TRIP13	0.0013829	29	0.00648082	0.0180001
RXRB	0.00254543	14	0.00661222	0.0183198
HCK	0.00091516	47	0.00684572	0.0189201
CUL4A	0.0023885	15	0.00692142	0.0190825
PCNA	0.000645181	71	0.00698992	0.0192242
PLD2	0.00166352	23	0.00704505	0.0193286
CASP8	-0.00068463	66	0.00710828	0.0194546
PDGFRB	0.00087859	49	0.00717068	0.0195386
MYBBP1A	-0.001723	22	0.00717482	0.0195386
FCGR2A	-0.00334342	10	0.00719109	0.0195386
TSC22D4	0.00159578	24	0.00737992	0.0200034
VAV1	0.000757588	58	0.00754423	0.0203996
PRMT1	0.00108066	38	0.00757425	0.0204316
POLA2	0.00177812	21	0.00762692	0.0205245
HIST3H3	-0.00121181	33	0.00782568	0.0210091
HMGB2	0.00304972	11	0.00789794	0.0211526
BMPR1B	-0.000967494	43	0.00798246	0.0213282
F8	0.00248206	14	0.00809317	0.0215727
VDAC1	0.00209989	17	0.00834265	0.0221852
AKAP5	-0.00302492	11	0.00841871	0.0222721
FHL3	-0.00209739	17	0.00842016	0.0222721
EVL	0.00232973	15	0.00843474	0.0222721
STAT6	0.0023241	15	0.00859415	0.0226399
CDC7	0.00208886	17	0.00868964	0.0228221
TBP	-0.000544757	84	0.0087039	0.0228221
DHX15	0.00155815	24	0.00889607	0.0232347
CSNK2A1	0.000326213	154	0.00890254	0.0232347
RAD9A	0.00167466	22	0.00897002	0.02325
MLLT4	0.00125482	31	0.00898053	0.02325
CTDP1	0.00189391	19	0.0089894	0.02325
NXF1	0.00145454	26	0.00899787	0.02325
NDN	0.00278669	12	0.00901178	0.02325
EIF4EBP1	0.00244259	14	0.00915932	0.0235766
CRP	-0.00323982	10	0.0091988	0.0236242
LSM2	0.00206382	17	0.00952624	0.0244094
ARHGEF2	0.00165545	22	0.00978817	0.0250235
SMAD1	0.000500982	91	0.00986037	0.0251509
ITGB3	-0.000775959	54	0.00996734	0.0253663
COPS8	-0.00256973	13	0.00999468	0.0253784
MBD3	0.00227637	15	0.0100583	0.0254824
PDPK1	0.00117149	33	0.0101406	0.0256333
GFAP	0.00185493	19	0.0105068	0.0264995
NIF3L1	-0.00141989	26	0.0107747	0.0270852
POLA1	0.00193428	18	0.0107873	0.0270852
CTLA4	0.00254198	13	0.0108283	0.0271278
GNAI1	-0.000818165	50	0.0108714	0.0271753
SYNCRIP	0.00292282	11	0.0109005	0.0271875
ITGB7	0.00253729	13	0.0109751	0.027313
NRIP1	-0.00141394	26	0.0111099	0.0275452
UPF2	0.00128973	29	0.0111174	0.0275452
PAFAH1B3	0.00169053	21	0.0111895	0.027625
CDC42	0.000526589	84	0.0112135	0.027625
TRIM28	0.00201853	17	0.0112233	0.027625
CSNK1A1	0.00136659	27	0.0112978	0.0277479
NSFL1C	-0.00290289	11	0.0114549	0.0280723
MMP7	0.00211131	16	0.0117233	0.0286676
MAPK3	0.000407033	113	0.0118829	0.02897
GORASP1	0.00268375	12	0.0118985	0.02897
BRCA2	0.00221788	15	0.0121525	0.0295245
S100A4	0.00181706	19	0.0121948	0.0295636
ACTL6A	0.000990185	39	0.0123858	0.0299619
CTNND1	0.00198945	17	0.0124495	0.0300513
SUPT3H	0.00166425	21	0.0125145	0.0301436
PEA15	0.00220245	15	0.0127658	0.0306833
CD9	0.00159064	22	0.0130615	0.0313271
PTPN2	0.00207639	16	0.0131868	0.0315603
SYK	-0.000638244	65	0.0132368	0.0316127
STC2	0.00307639	10	0.0133912	0.0318116
CTBP1	0.00125624	29	0.0133962	0.0318116
DCTN2	0.00263843	12	0.0134108	0.0318116
APPBP2	0.00246605	13	0.0134332	0.0318116
EIF3F	0.00187472	18	0.0134733	0.0318395
RUNX3	0.00306901	10	0.0136152	0.0320332
AR	0.000359408	128	0.013633	0.0320332
IKBKAP	-0.00187136	18	0.0136407	0.0320332
A2M	-0.001328	27	0.0138234	0.0323947
XPO1	-0.000995735	38	0.0138696	0.0324354
MCRS1	0.00217192	15	0.0140603	0.032813
CHEK1	0.00205596	16	0.0141163	0.0328756
ARHGEF6	-0.00229881	14	0.014181	0.0329581
IKBKE	0.00185343	18	0.0145677	0.033787
EP300	-0.000248288	196	0.0147415	0.0341196
BCAP31	-0.0021561	15	0.0147754	0.0341278
BAD	0.00113536	32	0.0151801	0.0349908
ERBB2IP	0.00175275	19	0.0156172	0.0358635
KLK3	-0.00241173	13	0.0156225	0.0358635
PDIA3	-0.00174491	19	0.0160875	0.0368267
EIF3K	-0.0025678	12	0.0161075	0.0368267
RARS	0.00275688	11	0.0163355	0.0372722
CCT7	0.00200817	16	0.0165186	0.0376138
ORC6L	0.00238836	13	0.0166567	0.0378516
POLR2D	-0.00255018	12	0.0168504	0.0382145
SHB	-0.0019926	16	0.017376	0.0393271
REL	-0.00070431	55	0.0175303	0.0395967
SH3BP2	0.00198655	16	0.0177194	0.0399437
RABAC1	-0.00123765	28	0.0180006	0.0403725
LMO2	0.0017148	19	0.0180109	0.0403725
RFX1	0.0023595	13	0.0180173	0.0403725
MAPK1	0.000298697	151	0.0184818	0.0413309
SKIL	-0.000631311	62	0.0185259	0.0413474
DLG4	0.000508949	80	0.0186492	0.0415401
HNF1A	-0.0019665	16	0.0188999	0.0420153
PPP1R8	-0.0020733	15	0.0190673	0.042304
STX4	0.00156095	21	0.0191664	0.0424401
GNG12	0.00249518	12	0.019366	0.0427977
MAP3K5	-0.00103789	34	0.019506	0.0430227
MRGBP	0.00177063	18	0.0196051	0.0431566
SERPINA1	-0.00218601	14	0.0196852	0.0432482
NONO	0.00218242	14	0.0198875	0.0436076
MYOD1	0.00086522	42	0.0200245	0.0438226
LMNA	-0.00105658	33	0.0204048	0.0445681
PPP2CB	-0.00117747	29	0.0204495	0.0445792
COL4A3	0.00160585	20	0.0207349	0.0451139
GSK3B	0.000685034	55	0.0208669	0.0453135
POLD1	0.00264612	11	0.0211749	0.0458793
CREB1	0.00104994	33	0.021209	0.0458793
RAD54B	0.0026427	11	0.0213422	0.0460041
GPS1	0.00174631	18	0.0213485	0.0460041
EPS8	-0.0015318	21	0.0215304	0.0463073
MAP3K2	-0.00263552	11	0.0216978	0.0465783
SCYE1	0.00228808	13	0.0218095	0.046729
BET1L	-0.00284689	10	0.0220975	0.0472559
PRKD1	-0.00165672	19	0.0222962	0.0475905
MED15	0.00123236	27	0.022341	0.0475957
TRIM37	0.00146261	22	0.0224715	0.0477833
XPA	0.00243324	12	0.0225862	0.0479366
RANGAP1	0.00261378	11	0.0228053	0.0483103
GABARAP	0.001901	16	0.0232496	0.049159
PCAF	0.000591431	64	0.0234583	0.0495072
IL8RB	0.00157006	20	0.0237457	0.0499941
ARIH2	0.0015694	20	0.0238039	0.0499941
SMARCC2	0.00105677	32	0.0238223	0.0499941
MAF	0.00280249	10	0.0242594	0.0508165
GRIA2	-0.00239937	12	0.0245363	0.051301
ENAH	-0.00223259	13	0.0252181	0.0526288
PICK1	-0.00124563	26	0.0252881	0.0526771
KARS	0.00177958	17	0.0253842	0.0527796
COL2A1	0.00120472	27	0.0255304	0.0529856
DCP2	-0.00222659	13	0.0256128	0.0530588
MAP3K14	0.000863704	40	0.0258502	0.0534521
MTIF2	0.00142721	22	0.0259434	0.0535464
RIPK1	0.00137202	23	0.0262491	0.0540362
LSM6	0.00276405	10	0.0262768	0.0540362
SQSTM1	0.00109626	30	0.0263815	0.0541346
TH1L	-0.00196341	15	0.0264209	0.0541346
PJA1	-0.00254661	11	0.0265425	0.0542848
CLTC	0.000840702	41	0.0267854	0.0546822
ACVR1B	0.00206911	14	0.0272739	0.0555785
GADD45G	0.0011201	29	0.0274501	0.0557581
TCF12	-0.00274266	10	0.0274611	0.0557581
LARS	0.00235194	12	0.0275119	0.0557606
CCNA2	0.00108593	30	0.0278339	0.0562552
ATR	0.00184236	16	0.027856	0.0562552
CDH1	-0.000976905	34	0.0279151	0.0562736
CDK8	0.00108084	30	0.0285734	0.0574431
SMARCB1	0.000927031	36	0.0285974	0.0574431
RAP1A	0.00121824	26	0.028686	0.0575183
MAGI2	0.00271601	10	0.029001	0.0580464
EXOSC5	0.00182671	16	0.0292111	0.0583632
IL7R	0.00249537	11	0.0297394	0.0592048
APOB	-0.00216778	13	0.0297742	0.0592048
CISH	0.00216695	13	0.0298375	0.0592048
NOL3	-0.00249379	11	0.0298429	0.0592048
FGFR1	-0.000963431	34	0.030147	0.0597029
RUVBL2	-0.00124737	25	0.0302047	0.059712
EGR1	-0.00231179	12	0.0302694	0.059735
RTN4	0.00124614	25	0.0303671	0.0597866
SAPS1	0.0026928	10	0.0304019	0.0597866
BARD1	-0.00128642	24	0.0307883	0.0604408
PELP1	-0.00229671	12	0.0313647	0.0612571
UBE2D2	-0.0021471	13	0.0313698	0.0612571
LGALS1	-0.00163259	18	0.0314079	0.0612571
GADD45B	-0.00229593	12	0.0314219	0.0612571
ITGA4	0.00137805	22	0.0315269	0.0613553
CTSB	0.001554	19	0.0320656	0.0622959
TAF2	0.00154613	19	0.0329466	0.0638972
SNCA	0.000970499	33	0.03318	0.0642391
SNRPD1	0.000968677	33	0.0335114	0.0647693
DNM2	0.00131151	23	0.0336293	0.0648856
APLP1	-0.00135954	22	0.0338822	0.0650636
C14ORF1	-0.000744633	45	0.0338941	0.0650636
ITGAV	0.00077357	43	0.0339148	0.0650636
RBM17	-0.00130913	23	0.0339529	0.0650636
SNTA1	-0.00121888	25	0.0341837	0.0653945
UBE3A	0.00146857	20	0.0344249	0.0655668
LRP1	0.0006085	57	0.0344424	0.0655668
CASP9	-0.00096361	33	0.0344486	0.0655668
VWF	0.0022539	12	0.0346609	0.0658594
KDR	0.00081823	40	0.0347616	0.0659393
LSM8	0.00129693	23	0.0356521	0.0675146
CD2	0.00175886	16	0.0357615	0.0675463
PAX5	0.00241015	11	0.0357889	0.0675463
U2AF1	0.00129281	23	0.0362421	0.068287
TIAM1	-0.00158747	18	0.0364033	0.0684761
PHB	0.00174836	16	0.0368795	0.069256
TAF10	0.0011995	25	0.0371399	0.0696288
RHOA	-0.000636609	53	0.0374157	0.0700292
CFLAR	0.00144225	20	0.0377879	0.0704424
SNRPE	0.000946148	33	0.0378515	0.0704424
MED8	-0.000946127	33	0.0378559	0.0704424
BLK	0.00238347	11	0.037887	0.0704424
CHM	-0.0022085	12	0.0384759	0.0714193
MAP4K1	0.00156699	18	0.0388851	0.0720599
HIST2H2BE	0.00137552	21	0.0390147	0.0721811
HTR4	0.00205611	13	0.0392907	0.0724988
GLG1	-0.00172639	16	0.0393153	0.0724988
RPS11	-0.00236291	11	0.0395739	0.0728094
SELL	0.00236244	11	0.0396132	0.0728094
COL3A1	0.00255737	10	0.0397882	0.0730118
SOCS3	0.00118192	25	0.0400068	0.0732933
CCNC	0.0012194	24	0.0406302	0.0743145
DNMBP	-0.00234886	11	0.040763	0.0743948
ITGB6	0.00254438	10	0.0408064	0.0743948
ABI1	0.0015503	18	0.0410119	0.0745915
ARRB2	0.000760008	42	0.0410469	0.0745915
TOPBP1	-0.00234337	11	0.0412358	0.0748139
SNCAIP	0.00253442	10	0.0416014	0.0752348
SNRPA1	0.0012578	23	0.0416016	0.0752348
ADD1	0.00233309	11	0.0421342	0.0760758
RPS6KA3	0.00135286	21	0.0423525	0.0763473
AGTR1	0.00140898	20	0.0424341	0.0763721
MORF4L2	0.00146669	19	0.0430571	0.0773695
TAF1	0.000799976	39	0.0433276	0.0777314
ACTG1	0.000815768	38	0.043811	0.0784735
NPM1	0.000994085	30	0.0440531	0.0787816
SKP2	0.00111638	26	0.0449779	0.0803078
CD44	-0.000810952	38	0.0450709	0.0803463
RPA2	-0.00108006	27	0.0452649	0.0805646
VCAM1	0.00229602	11	0.0455101	0.0808006
HMGB1	0.000653391	49	0.0455412	0.0808006
ACP1	0.00187275	14	0.0457084	0.0809695
MBIP	0.00199155	13	0.0458888	0.0811613
IFNAR2	0.00228916	11	0.0461594	0.0815118
TAL1	-0.00166818	16	0.0464384	0.0818759
MUC1	-0.00132561	21	0.0466855	0.0821828
BCR	0.00100669	29	0.047503	0.0834084
RRAD	0.00227433	11	0.0475898	0.0834084
VDR	-0.000784277	39	0.0476042	0.0834084
CHMP1B	-0.00245659	10	0.0482777	0.0844569
BTRC	0.00121689	23	0.0486985	0.0850607
KPNA3	0.00109495	26	0.0492564	0.0859017
RDX	-0.00164512	16	0.0495463	0.0862737
WRB	-0.00244159	10	0.0496626	0.0863426
PLA2G4A	0.00243158	10	0.050605	0.0877151
UNC119	0.000462103	72	0.0506081	0.0877151
SNX6	0.00183005	14	0.0508768	0.0880453
MAP3K8	-0.00120477	23	0.0509878	0.0881017
RBBP8	0.00172021	15	0.0517766	0.0893276
TRAF2	0.000288941	125	0.0518988	0.0894012
RACGAP1	-0.00193735	13	0.0521268	0.0896567
CDC23	-0.00241111	10	0.0525803	0.0902986
AKTIP	-0.00206124	12	0.053392	0.0915529
HNF4A	0.00110948	25	0.0538796	0.0920666
PSMA4	0.00146258	18	0.0538827	0.0920666
CASP6	-0.000951507	30	0.0539371	0.0920666
SREBF1	-0.00192129	13	0.0541057	0.0921605
SATB1	0.0022107	11	0.054156	0.0921605
CD5	-0.00127847	21	0.0550592	0.093556
MAPKAPK2	0.0014523	18	0.0555899	0.0943152
TCF4	-0.00219663	11	0.0557049	0.0943675
PTN	0.00045215	72	0.0557885	0.0943675
MCM10	0.00113781	24	0.0560952	0.0947438
SNAP29	-0.00218938	11	0.0565177	0.0953143
TBL1X	-0.00218786	11	0.0566896	0.0954611
NGFRAP1	0.00189829	13	0.0570503	0.0956227
KHDRBS1	0.000825176	35	0.0570597	0.0956227
GNGT1	0.00159366	16	0.0571152	0.0956227
ICAM1	0.00202988	12	0.0571256	0.0956227
POLR2C	0.00121639	22	0.0576837	0.0964134
PLEKHF2	0.00137534	19	0.0578093	0.0964799
TNFRSF11A	-0.00188085	13	0.0593692	0.0989366
SPP1	-0.00108373	25	0.0596911	0.0992176
ERCC2	-0.00187831	13	0.0597142	0.0992176
ACTN2	0.000902316	31	0.0602701	0.0999934
TAF11	0.00157234	16	0.0605221	0.100264
PSMA6	-0.00141917	18	0.0614052	0.101577
AP3D1	0.00199387	12	0.061679	0.10188
CSNK1D	0.00174718	14	0.0623072	0.102767
SELE	-0.00198775	12	0.0624808	0.102902
ARID1A	0.00155867	16	0.0627935	0.103266
APC	-0.00103524	26	0.0630077	0.103467
S100A1	0.00140826	18	0.0634273	0.103968
PKD1	-0.00128848	20	0.0634973	0.103968
SPIB	-0.00212938	11	0.0636306	0.104034
DAB2	-0.00118664	22	0.0640729	0.104606
DRD3	-0.00197198	12	0.06459	0.10525
ARRB1	0.000821007	34	0.064655	0.10525
RAD50	-0.00146914	17	0.0649608	0.105595
NCOA1	0.000494145	62	0.0652886	0.105975
TOP2A	0.000839592	33	0.0653866	0.105981
JUN	0.000322174	103	0.0654975	0.106008
ZNF24	0.00133372	19	0.0658084	0.106358
CUL1	0.000611098	48	0.0660578	0.106608
SNRPD3	0.000776381	36	0.0667636	0.107593
AMPH	0.00161699	15	0.0675074	0.108636
VTI1B	0.00226857	10	0.0681874	0.109574
RYBP	0.00226333	10	0.0688276	0.110445
MMP9	0.000873422	31	0.068965	0.110507
TOP1	0.000923446	29	0.069077	0.110529
MYO5A	0.00225994	10	0.0692433	0.110638
MAP3K4	0.00137611	18	0.0697069	0.111221
TAF15	-0.00207569	11	0.0706071	0.112498
STX1A	-0.000622486	46	0.070849	0.112723
PECAM1	-0.00111314	23	0.071363	0.113381
YBX1	0.00110975	23	0.0722303	0.114507
MDC1	0.00158919	15	0.0723595	0.114507
MARK1	-0.00223495	10	0.0723772	0.114507
TRADD	-0.00119689	21	0.0724941	0.114531
TNFAIP3	0.00150235	16	0.0729056	0.114956
MSH6	-0.00142677	17	0.0730841	0.114956
CDK5R1	0.00129932	19	0.0730874	0.114956
HLA-G	-0.00167937	14	0.0731723	0.114956
GNA12	-0.000908507	29	0.0736944	0.115615
CTSD	-0.00149734	16	0.0738656	0.115722
CDK4	-0.000638581	44	0.0742385	0.11597
PHC1	0.00178	13	0.074367	0.11597
MED23	0.000933085	28	0.0745109	0.11597
TNFRSF1A	-0.000691184	40	0.074532	0.11597
ITGA5	-0.000932993	28	0.0745394	0.11597
CCT4	0.00190149	12	0.0747453	0.11613
ENG	0.00204012	11	0.0755664	0.117244
CBX3	0.00141294	17	0.075909	0.117613
TDG	-0.00134555	18	0.0761419	0.117812
ADAM12	-0.0018889	12	0.0766889	0.118469
RFC4	0.00203118	11	0.0768574	0.118469
HLA-E	-0.00203063	11	0.0769362	0.118469
HTRA2	-0.00203028	11	0.0769878	0.118469
VAMP3	-0.00134026	18	0.0773028	0.118745
PIK3CA	0.001562	15	0.0773786	0.118745
RNF11	0.000605622	46	0.0788321	0.120811
BRCA1	-0.0002798	115	0.0792644	0.12115
TERF2IP	0.00218297	10	0.0792685	0.12115
HDAC9	0.00187099	12	0.0795263	0.121379
GTF3C1	-0.00121554	20	0.0800076	0.121948
POLD2	0.00200848	11	0.080214	0.122003
LSM4	0.00200817	11	0.0802605	0.122003
GOLM1	0.00126641	19	0.0806563	0.12234
STAT5B	-0.000739696	36	0.0806999	0.12234
NOTCH2	-0.00185685	12	0.0818265	0.123881
FXR1	0.00199682	11	0.0819831	0.123951
LIMS1	0.00216176	10	0.082229	0.124156
PHYHIP	-0.00120456	20	0.0827714	0.124808
NCL	-0.000789335	33	0.0832185	0.125314
CDC16	0.00162118	14	0.0836899	0.125855
HTR2A	-0.00161719	14	0.0844525	0.126832
CD8A	0.000930195	27	0.0846402	0.12687
INADL	0.00102686	24	0.0847031	0.12687
ARHGEF7	0.00114734	21	0.0851332	0.127345
ITPR3	0.00213716	10	0.0857741	0.127856
STAU1	-0.000872686	29	0.0857989	0.127856
VAV2	-0.00161014	14	0.0858159	0.127856
FBXW11	0.000782299	33	0.0860032	0.127965
CTSL1	0.0011906	20	0.0863952	0.128379
RHOG	-0.00136363	17	0.0867135	0.128682
GGA3	0.00212927	10	0.0869377	0.128837
NCBP1	0.00136219	17	0.0870473	0.128837
HDAC2	0.000419075	69	0.0871866	0.128874
FOXO1	-0.00109495	22	0.087527	0.129207
TGFB1	0.000757457	34	0.0882655	0.130127
RALA	0.00142469	16	0.0889965	0.131032
LDOC1	0.00117909	20	0.089481	0.131574
LRPPRC	0.000944392	26	0.0898877	0.131999
EEF1D	0.00122879	19	0.0900773	0.132105
GORASP2	0.00128457	18	0.0904254	0.132443
PRNP	0.000791341	32	0.0905817	0.132499
COPS2	0.00122204	19	0.0918566	0.13419
STX7	0.00179727	12	0.0921133	0.13439
LSM1	0.00122047	19	0.0922758	0.134453
CD3EAP	-0.000968242	25	0.0924927	0.134595
SORBS1	0.00179292	12	0.0929033	0.134813
VCP	0.00111967	21	0.0929338	0.134813
PLD1	0.00116633	20	0.0930021	0.134813
FZR1	-0.00157213	14	0.0934773	0.135327
MARK3	-0.000997196	24	0.0940884	0.13595
GSN	-0.00107272	22	0.0941496	0.13595
EIF3C	-0.00156457	14	0.0950645	0.137096
CAMK2G	0.000900071	27	0.0952103	0.13713
ARHGDIA	0.00156102	14	0.0958165	0.137827
TRRAP	-0.000595484	44	0.0959798	0.137885
TRPC3	-0.00115496	20	0.0962339	0.138074
AGT	-0.00155654	14	0.096772	0.138659
ITGB5	0.000797292	31	0.0968881	0.138659
YAP1	0.00146522	15	0.0975841	0.139477
FRS3	0.00205881	10	0.0978982	0.139662
TOM1L1	0.00131732	17	0.0979613	0.139662
MAP2K3	0.00175799	12	0.0994475	0.141504
HIPK2	0.000947612	25	0.0996514	0.141504
CAPN1	-0.0006663	38	0.0996537	0.141504
SUPT16H	0.00124882	18	0.099757	0.141504
DNAJC8	-0.00105384	22	0.100083	0.141788
HDAC4	0.000729817	34	0.100504	0.142205
NEDD8	-0.00118991	19	0.100723	0.142336
SMAD7	0.000677448	37	0.101641	0.143454
FANCG	0.00203219	10	0.102315	0.144223
FNTA	-0.00203118	10	0.102486	0.144283
DAB1	-0.00108721	21	0.102803	0.144454
ARL4D	-0.00129846	17	0.102864	0.144454
CSF2RB	0.00090723	26	0.10326	0.144829
ORC3L	-0.00173667	12	0.103618	0.14515
LUC7L2	-0.000903877	26	0.10454	0.14626
HSPD1	-0.000702336	35	0.105321	0.147149
GIPC1	0.000931786	25	0.105437	0.147149
MED7	0.00107827	21	0.105663	0.147282
ZNF408	-0.00135371	16	0.106097	0.147592
MCL1	0.00142902	15	0.106148	0.147592
GNA15	-0.00128562	17	0.106313	0.147638
NRAS	0.00184837	11	0.107401	0.148965
BIN1	-0.000956913	24	0.108146	0.14967
RFC2	-0.00199825	10	0.108175	0.14967
POLR2B	0.00141776	15	0.108932	0.150532
HMG20B	0.00111098	20	0.109588	0.151254
MAP3K7IP1	-0.0014944	14	0.110846	0.152661
MAPKAPK5	0.00141001	15	0.11088	0.152661
CCT3	0.00126607	17	0.111737	0.153654
IGFBP3	-0.000763469	31	0.111901	0.153692
COL4A5	0.00182	11	0.112902	0.154878
CBX1	0.00126081	17	0.113234	0.154884
S100A8	0.00140055	15	0.113293	0.154884
TP53BP1	0.00196964	10	0.11332	0.154884
EDF1	0.00168149	12	0.11506	0.157072
TNNI3	-0.0019557	10	0.115895	0.158019
PTPRF	0.000935024	24	0.116454	0.158589
PTPN13	0.00124912	17	0.116614	0.158616
MEF2A	0.00113693	19	0.116816	0.158697
CTGF	0.00179801	11	0.117319	0.159189
FEN1	0.00166597	12	0.118452	0.160532
ACTC1	0.000868434	26	0.118859	0.16089
RIMS2	-0.00178629	11	0.119729	0.161851
CBX5	0.000865942	26	0.119921	0.161851
EZH2	-0.00112714	19	0.12	0.161851
FBXW7	-0.00112653	19	0.120199	0.161925
TBC1D17	0.00165411	12	0.121096	0.162938
HABP4	-0.00107107	20	0.122934	0.165213
FANCA	0.00153335	13	0.124269	0.166809
HBEGF	-0.00176161	11	0.124926	0.16749
HAP1	-0.000538181	45	0.125231	0.167699
SF3B2	0.000852576	26	0.125744	0.168187
CDC37	-0.000662938	35	0.12633	0.16877
RUNX1T1	-0.00121491	17	0.126968	0.169319
CPSF6	0.00110596	19	0.127121	0.169319
PSMA1	-0.000752989	30	0.127202	0.169319
GRM5	0.00142903	14	0.127343	0.169319
AKAP13	0.00151628	13	0.128514	0.170673
ILF3	-0.00134308	15	0.128868	0.170942
MED31	-0.000412292	61	0.129253	0.171251
RPS6KB1	0.00126959	16	0.129628	0.171359
TAF6L	0.00120644	17	0.129639	0.171359
TP73	0.000791257	28	0.130437	0.172211
RANBP9	-0.000899919	24	0.130815	0.172508
HCLS1	-0.00150293	13	0.131912	0.173751
NPHS1	-0.00172716	11	0.132475	0.174288
INSR	-0.000368447	69	0.132634	0.174288
MKNK1	0.00186983	10	0.132785	0.174288
SEPT2	-0.00159997	12	0.133757	0.174635
DAG1	0.00125606	16	0.133764	0.174635
EIF5	-0.00149564	13	0.133797	0.174635
SET	0.00080876	27	0.133806	0.174635
UTP14A	0.000634901	36	0.133825	0.174635
HSPE1	-0.00159889	12	0.13402	0.174686
SUB1	0.00132416	15	0.134346	0.174815
FGA	-0.00140297	14	0.13443	0.174815
PDHA1	0.0018585	10	0.135151	0.17555
PSMB8	-0.00124935	16	0.135854	0.176259
GTF2H2	-0.00185159	10	0.136609	0.176876
FKBP1A	-0.00158819	12	0.136644	0.176876
FGFR3	0.000660954	34	0.136898	0.177001
RNF2	0.00131476	15	0.13713	0.177098
KPNB1	0.000575445	40	0.13762	0.177527
PKN1	-0.000950818	22	0.137892	0.177674
NUMA1	-0.00130991	15	0.138587	0.178365
EEF1A1	0.00029366	88	0.141383	0.181756
CCT1	-0.0014663	13	0.141592	0.181817
PRKCE	-0.000557392	41	0.142018	0.182129
PTPN1	0.000607446	37	0.142159	0.182129
COPS4	0.00145907	13	0.143568	0.183725
GRN	-0.0016762	11	0.144285	0.184432
DPP4	0.00145388	13	0.144997	0.185133
PSMD7	0.0012876	15	0.145436	0.185482
ANK3	-0.00166962	11	0.145865	0.185819
LAPTM5	0.00121556	16	0.146762	0.18675
POLR2I	-0.00154517	12	0.147592	0.187556
PSMB5	-0.000757366	28	0.147729	0.187556
SH3GL2	-0.00104675	19	0.148769	0.188664
ACTA2	0.00127566	15	0.149205	0.188901
NMI	0.00104541	19	0.149292	0.188901
GP1BA	0.00120624	16	0.149883	0.189252
GRM1	-0.0016526	11	0.150018	0.189252
TBXA2R	0.0017903	10	0.150074	0.189252
TOLLIP	-0.00143436	13	0.150471	0.189541
CABIN1	0.00164819	11	0.151108	0.19013
PLAU	0.00114052	17	0.151939	0.190961
EAF6	-0.000994246	20	0.152164	0.191031
CDK7	0.000993788	20	0.152353	0.191055
MAP3K3	-0.000881234	23	0.153437	0.1922
NFE2	-0.00177058	10	0.154615	0.19346
ILK	0.00125834	15	0.154803	0.19348
MARK4	-0.000911084	22	0.155118	0.193658
EXOC4	-0.00141638	13	0.155654	0.194112
PKD2	-0.00175722	10	0.157751	0.19651
PSMD13	-0.00161896	11	0.158492	0.197214
RUVBL1	-0.000939246	21	0.158721	0.197281
RIPK2	-0.000938343	21	0.159122	0.197561
AES	0.00106735	18	0.159473	0.197778
CEBPE	0.00149908	12	0.160051	0.198277
ELA2	-0.000712961	29	0.160453	0.19855
IRF3	-0.00149703	12	0.160625	0.19855
SP1	-0.000297102	82	0.160889	0.198658
HAX1	-0.00160779	11	0.161383	0.199051
LPL	-0.0016049	11	0.162137	0.199679
AP2A2	0.00160415	11	0.162333	0.199679
ARHGAP1	-0.00111205	17	0.162425	0.199679
CDK5RAP2	0.00110995	17	0.16322	0.200436
FAF1	-0.00159991	11	0.163446	0.200495
LIN7A	-0.00138861	13	0.163921	0.200859
CD81	-0.000963854	20	0.165089	0.20207
ITGAM	0.00116087	16	0.165815	0.202738
SOCS6	0.00137986	13	0.166595	0.203328
FRS2	-0.000853603	23	0.166745	0.203328
GNG3	0.00147511	12	0.16684	0.203328
SDC3	0.00137689	13	0.167508	0.203922
CHEK2	0.000880444	22	0.169481	0.2061
MAGEA11	-0.000567026	37	0.170646	0.207293
CDK9	0.000716128	28	0.171068	0.207582
PPM1A	-0.00136301	13	0.171833	0.208285
MAPK11	0.0014571	12	0.17208	0.20836
GJA1	0.00108326	17	0.173579	0.209949
PIK3R1	0.000214956	116	0.17443	0.210751
CRY1	0.00168547	10	0.175419	0.21171
HDAC1	0.00020547	122	0.175599	0.21171
MARK2	0.00155022	11	0.176922	0.213015
SLC4A1	-0.00167909	10	0.17706	0.213015
MAFG	-0.00154475	11	0.178455	0.214463
DDX3X	0.00101883	18	0.179306	0.215037
PCBP1	-0.00101881	18	0.179315	0.215037
ELAVL1	-0.00143124	12	0.179817	0.215194
SNTB1	0.00166842	10	0.179828	0.215194
NEDD4	0.00068064	29	0.180271	0.215494
EIF3A	0.000825034	23	0.1814	0.216613
STX12	0.00152749	11	0.183356	0.218718
PIAS4	-0.000590747	34	0.1837	0.218896
CCND3	-0.00096307	19	0.184027	0.219053
EIF3B	0.00117405	15	0.184358	0.219215
GNA11	0.000818373	23	0.18495	0.219556
SIP1	0.000920287	20	0.185035	0.219556
LIN7B	-0.0016466	10	0.185588	0.21998
NFKB1	0.000271907	85	0.18598	0.220212
SOS2	-0.00131861	13	0.186226	0.220272
FTL	0.0016423	10	0.186739	0.220385
ERBB3	0.000814878	23	0.186833	0.220385
ACTA1	-0.000263532	88	0.186909	0.220385
CDC34	-0.0012321	14	0.188661	0.222218
SDC2	0.000874996	21	0.189191	0.222609
RSL1D1	-0.00116003	15	0.189653	0.222918
LASP1	-0.00139891	12	0.18985	0.222918
YTHDC1	-0.00150396	11	0.190196	0.223091
PSME3	-0.00130428	13	0.191055	0.223865
FGF2	0.0007506	25	0.192157	0.224923
POU2F1	0.000624063	31	0.193796	0.226452
ATRX	-0.0016161	10	0.193867	0.226452
FES	-0.00129316	13	0.194865	0.227019
MCM5	0.0009834	18	0.19491	0.227019
PIAS3	0.000830572	22	0.194958	0.227019
CDK5	-0.000408836	51	0.195662	0.227604
CR2	0.00160771	10	0.19619	0.227982
NF1	-0.00137181	12	0.198575	0.230515
SOCS1	-0.000519644	38	0.199099	0.230667
PSMC2	0.000855736	21	0.199115	0.230667
EXOSC2	0.000973523	18	0.199432	0.230795
TTF2	-0.00102091	17	0.199679	0.230844
UPF1	0.00101924	17	0.200418	0.231312
GTF2H4	-0.00136596	12	0.200495	0.231312
PBX2	-0.000926906	19	0.201047	0.231712
ELK1	0.000734944	25	0.201596	0.232106
NR5A1	0.00085054	21	0.201857	0.232169
FHOD1	-0.00158572	10	0.202378	0.232531
PNMA1	0.000758918	24	0.202605	0.232554
ERBB2	0.000503579	39	0.203404	0.233035
COL7A1	-0.00135678	12	0.203537	0.233035
TTN	-0.000921433	19	0.20372	0.233035
CD40	-0.00078441	23	0.203853	0.233035
TG	0.00145619	11	0.204658	0.233532
FOXO4	0.0015769	10	0.204902	0.233532
COPS5	0.000683839	27	0.20491	0.233532
PSMB4	0.00100694	17	0.205901	0.234423
ORC5L	-0.00118067	14	0.207783	0.236327
OCLN	0.00117994	14	0.208065	0.236353
NME1	-0.00111302	15	0.208226	0.236353
ADAM17	0.00156442	10	0.208507	0.236433
GOSR2	0.00155936	10	0.209984	0.237868
TFPI	-0.0014351	11	0.211293	0.23911
CDKN2C	-0.00133003	12	0.212594	0.24034
EPN1	-0.00116724	14	0.213001	0.240356
TUBA1A	0.000991295	17	0.213035	0.240356
PIK3CD	-0.00154744	10	0.213489	0.240627
BAT1	-0.0011642	14	0.214196	0.241182
TCERG1	0.000826612	21	0.214837	0.241307
DSP	-0.000826583	21	0.214853	0.241307
RYR2	-0.00142368	11	0.21495	0.241307
GAB2	0.000711551	25	0.21632	0.242602
WASL	-0.000823116	21	0.216783	0.242817
CCR5	0.000576803	32	0.217377	0.242817
SAT1	0.000449868	43	0.217385	0.242817
DBF4	0.00141501	11	0.217757	0.242817
VPS72	-0.00098011	17	0.218243	0.242817
VCAN	-0.000892522	19	0.218269	0.242817
OGT	-0.00153074	10	0.218472	0.242817
ESR1	-0.00015344	154	0.218556	0.242817
LMO3	0.00131246	12	0.218695	0.242817
TAPBP	-0.00115237	14	0.21889	0.242817
INS	-0.00122615	13	0.219016	0.242817
GRIN2A	0.00085329	20	0.219101	0.242817
SNRPB2	0.000605265	30	0.220197	0.243579
NSF	-0.00072981	24	0.220464	0.243579
PSMC3	0.000929412	18	0.220564	0.243579
TPM1	-0.00140613	11	0.220655	0.243579
RASA1	-0.000323749	63	0.220944	0.243659
LIMK1	0.00114594	14	0.22147	0.243999
ORC4L	0.00121654	13	0.222649	0.245058
CCDC53	0.00139696	11	0.223681	0.245853
RCC1	-0.00129802	12	0.223808	0.245853
SMURF1	-0.000365908	54	0.224297	0.24615
ETS1	-0.000655117	27	0.224579	0.246219
GNG5	0.00129175	12	0.226052	0.247592
RRAS2	-0.000720198	24	0.226603	0.247954
BRF1	-0.00120552	13	0.226867	0.248002
TNFRSF14	0.00128669	12	0.227874	0.248861
UBE2E3	-0.0013835	11	0.228175	0.248949
HSPH1	-0.00149774	10	0.228563	0.24913
TCEB1	0.00106393	15	0.228996	0.24936
TRAF4	0.000871032	19	0.229557	0.249729
PTMA	0.000668698	26	0.229796	0.249748
ARF1	0.000546902	33	0.23004	0.249772
NUDT21	0.000954829	17	0.230351	0.249868
MET	0.000575628	31	0.230692	0.249899
YWHAE	-0.000308706	65	0.230824	0.249899
SERPINB9	0.000952675	17	0.231404	0.250068
BCL2L11	0.00137389	11	0.231425	0.250068
C1QA	0.00112035	14	0.231961	0.250407
SERPING1	-0.00148573	10	0.232316	0.25055
STXBP1	0.000864013	19	0.233333	0.251405
FAM46A	-0.00111524	14	0.234096	0.251986
TEC	0.000732731	23	0.235252	0.252989
PRKCG	0.000432484	43	0.235683	0.25321
IQGAP2	0.000639356	27	0.235929	0.253232
CTBP2	-0.000758398	22	0.236639	0.253739
AHR	0.000758053	22	0.236852	0.253739
GATA2	-0.00085509	19	0.238195	0.254935
EP400	0.000935039	17	0.240157	0.25679
CTCF	0.000934534	17	0.240411	0.256818
FKBP4	0.00117021	13	0.240769	0.256827
NEFL	-0.00125142	12	0.240876	0.256827
TNPO1	-0.00097836	16	0.242842	0.258678
DISC1	-0.00124431	12	0.24356	0.259197
EFNB1	0.00123872	12	0.245683	0.261209
PACSIN3	0.0013314	11	0.246173	0.261484
BRMS1	0.0013229	11	0.249205	0.264454
MAGED1	-0.000964103	16	0.249776	0.26481
GIT1	0.000435838	41	0.250922	0.265593
GGA2	-0.000913833	17	0.250987	0.265593
EIF2S2	0.000795038	20	0.252198	0.266625
POLB	0.00142313	10	0.252584	0.266782
FCER1G	0.00142102	10	0.25329	0.267276
PTPN12	-0.000615376	27	0.253966	0.267738
RING1	-0.000825269	19	0.254964	0.268539
SF1	-0.00130511	11	0.255625	0.268809
EXOSC8	0.000862334	18	0.255698	0.268809
GRIN1	-0.000413958	43	0.256356	0.269248
SSSCA1	-0.00141115	10	0.2566	0.269253
BCCIP	0.00140988	10	0.257028	0.269451
APPL1	0.0012959	11	0.258994	0.271259
PSMB2	0.000944065	16	0.259754	0.271583
MAP3K7IP2	0.00105622	14	0.259785	0.271583
INPP5D	0.000692757	23	0.261784	0.273418
BMPR1A	-0.00104999	14	0.262605	0.273786
SYNJ1	-0.00104995	14	0.262623	0.273786
VCL	-0.000690769	23	0.263156	0.27394
SYN1	0.000552302	30	0.263258	0.27394
RERE	-0.0011146	13	0.263857	0.27431
MAP2K4	-0.000688141	23	0.264976	0.275218
GNB5	0.00104384	14	0.26541	0.275221
COPG2	0.00118782	12	0.265627	0.275221
CDC6	0.000741721	21	0.265712	0.275221
FAM107A	0.00118529	12	0.266644	0.275932
GGA1	0.00092845	16	0.267718	0.276789
RXRG	0.00126856	11	0.269177	0.277447
SLC2A1	-0.00137398	10	0.269343	0.277447
CNOT7	-0.00137355	10	0.269491	0.277447
NAPA	0.000837546	18	0.269617	0.277447
DTNA	0.000878472	17	0.269794	0.277447
PPIA	-0.00110075	13	0.269835	0.277447
SF3B5	0.000680709	23	0.270171	0.277539
TGS1	-0.00126507	11	0.270499	0.277623
MYH9	-0.00109791	13	0.271076	0.277961
CD79A	0.000916979	16	0.273674	0.280094
DGKZ	0.00102586	14	0.273733	0.280094
SMC1A	0.00109145	13	0.273903	0.280094
MME	-0.00108849	13	0.275207	0.281171
PSMD11	0.000697925	22	0.276125	0.281854
ING3	-0.000910897	16	0.276869	0.282131
PRKCZ	0.00028759	63	0.276898	0.282131
PAK1	-0.000327222	54	0.277168	0.282144
GAB1	0.000625096	25	0.277413	0.282144
PIK3CG	-0.00101641	14	0.278177	0.282666
NRP1	0.000860803	17	0.279546	0.2838
ASH2L	-0.000666472	23	0.280318	0.284327
NTRK2	0.000858623	17	0.280766	0.284525
CUL5	0.000718116	21	0.281226	0.284735
GNG13	0.000951046	15	0.282232	0.285497
SKIV2L2	0.00107184	13	0.282619	0.285631
GRB14	-0.00123249	11	0.283028	0.285788
TLN1	0.000948923	15	0.283308	0.285814
SUPT5H	-0.000596473	26	0.284089	0.286193
CCR1	0.00122952	11	0.284192	0.286193
HSPB1	0.000775218	19	0.284919	0.286668
EXOSC9	-0.00122623	11	0.285482	0.286913
MED26	-0.000741322	20	0.285672	0.286913
HIPK3	-0.000710856	21	0.286118	0.287104
RCOR1	-0.000890975	16	0.287511	0.288245
MPP6	-0.000737637	20	0.288074	0.288551
MAP1B	0.000678231	22	0.289904	0.290126
PFN2	-0.000552303	28	0.291127	0.291092
SLC9A3R1	0.000457535	35	0.291391	0.291097
PPFIA1	-0.000837385	17	0.292835	0.29228
HLA-A	-0.000625784	24	0.293423	0.292607
HNRNPD	-0.000796293	18	0.293916	0.292807
TJP1	0.000375275	44	0.294144	0.292807
GNAI2	0.000336609	50	0.294728	0.292955
WASF1	-0.000698156	21	0.294814	0.292955
PRMT5	-0.000645899	23	0.295432	0.29331
PSAP	0.00119954	11	0.296098	0.293712
LDB1	0.000871631	16	0.298105	0.295442
ITGA3	0.000664427	22	0.299832	0.296892
SMAD4	0.000152379	126	0.30203	0.298751
COL17A1	0.0011008	12	0.30224	0.298751
ANK1	-0.00109792	12	0.303509	0.299741
TNC	0.00127913	10	0.303796	0.299762
NRG1	-0.000554152	27	0.304291	0.299987
QARS	0.000742272	19	0.305888	0.301298
SAPS2	0.00117478	11	0.306179	0.30132
DLG1	-0.000281827	60	0.306459	0.301332
AKT2	-0.000903305	15	0.307094	0.301576
RAD52	0.00101853	13	0.307243	0.301576
CCT6A	-0.00126858	10	0.307803	0.301863
PSEN1	0.000350709	46	0.308797	0.302573
AP2B1	-0.000530463	28	0.310627	0.304102
ERCC6	-0.00125954	10	0.311262	0.304459
TANK	0.00107815	12	0.312296	0.305204
MYOG	-0.000946171	14	0.31274	0.305373
ARNT	0.000644596	22	0.314489	0.306761
NR2F2	0.00100294	13	0.314707	0.306761
EPHB1	0.00124626	10	0.316392	0.308137
DCN	0.000556959	26	0.317206	0.308662
ITGA9	0.00114675	11	0.317865	0.309036
RPL5	-0.000928995	14	0.321606	0.312403
PPARGC1A	-0.000451137	33	0.322132	0.312644
ACTB	-0.000145103	127	0.322485	0.312717
CXCR4	0.000568994	25	0.322825	0.312777
AXIN1	0.000487259	30	0.323655	0.313311
RBPJ	0.000983698	13	0.324083	0.313456
KRAS	-0.00113046	11	0.324786	0.313619
NF2	0.000824818	16	0.324809	0.313619
COPS3	0.00087015	15	0.325189	0.313716
MSX2	0.000980198	13	0.325808	0.314044
SLC2A4	0.000497556	29	0.327333	0.315244
RPS27A	0.000779154	17	0.327693	0.31532
VAV3	-0.000911727	14	0.330682	0.317925
CDKN1A	0.000283775	56	0.331204	0.318153
LAMA5	0.000968376	13	0.331677	0.318153
CSNK1E	0.000857584	15	0.332224	0.318153
PARD3	0.000621255	22	0.332332	0.318153
DLEU1	-0.000811618	16	0.332612	0.318153
SASH3	0.00120516	10	0.332616	0.318153
SUPT7L	-0.00110762	11	0.334659	0.319375
TRAP1	0.00046323	31	0.334774	0.319375
GRB10	-0.000642207	21	0.335214	0.319375
EFNB2	0.0006984	19	0.335361	0.319375
RAB1A	-0.000617269	22	0.335444	0.319375
HIST1H1A	0.00119775	10	0.335598	0.319375
NCOR1	0.000325047	47	0.336803	0.319755
RFC5	-0.000900169	14	0.33685	0.319755
PPP1CC	-0.00102429	12	0.337085	0.319755
HNRNPH3	0.00119394	10	0.337134	0.319755
FLT1	-0.000637427	21	0.338824	0.321019
CDC25A	0.000612694	22	0.339038	0.321019
SGTA	0.000843897	15	0.339999	0.321658
NEDD9	-0.000498206	28	0.340969	0.32186
WT1	0.000841856	15	0.341168	0.32186
PIN1	-0.000340396	44	0.341316	0.32186
CCBP2	-0.00118355	10	0.341357	0.32186
HOMER1	-0.000840835	15	0.341754	0.321965
SNIP1	-0.000544738	25	0.343882	0.323699
CAMK2D	-0.00108595	11	0.344199	0.323726
MST1R	-0.000683936	19	0.345466	0.324499
NUP98	0.000940863	13	0.345598	0.324499
ITGA2	-0.000881273	14	0.34709	0.325629
PSEN2	0.000463111	30	0.348212	0.326409
MAD1L1	-0.001166	10	0.348565	0.326468
PSMB9	-0.000784026	16	0.34931	0.326893
E2F1	0.000327745	45	0.350465	0.327528
CRYAB	0.0010717	11	0.350571	0.327528
USO1	0.000597483	22	0.351165	0.327811
NUP62	0.000596834	22	0.351688	0.328027
NFE2L2	-0.000778247	16	0.352874	0.328787
ABI2	-0.0011551	10	0.353087	0.328787
MATN2	0.000869035	14	0.353827	0.329203
RHOQ	-0.00092225	13	0.355224	0.330122
ANAPC2	0.00114956	10	0.355401	0.330122
PSMB6	-0.000700193	18	0.356057	0.330458
SCNN1B	-0.001146	10	0.356896	0.330963
CNTNAP1	-0.00114352	10	0.357934	0.331578
TRIP6	-0.00049569	27	0.358148	0.331578
GRIN2B	-0.000463143	29	0.361898	0.334706
BAX	0.000763421	16	0.362121	0.334706
VTN	-0.000385455	36	0.362731	0.334994
MAP2K6	0.000849627	14	0.36468	0.336517
STX8	0.000798845	15	0.366404	0.337832
ATP5C1	0.000652962	19	0.36775	0.338795
APBA1	0.000793517	15	0.36961	0.340229
SNRPD2	-0.000354055	39	0.371186	0.341389
SH2D1A	-0.00111168	10	0.371477	0.341389
MAP2K1	-0.000417456	32	0.371987	0.341579
SOX10	0.000550702	23	0.372354	0.341637
ADAP1	0.000787832	15	0.373048	0.341995
SNRPG	0.000405033	33	0.374055	0.342639
TNFSF11	0.000783449	15	0.375714	0.343878
GTF2H1	0.000403185	33	0.376239	0.344079
PDGFB	0.00101277	11	0.377694	0.345129
MBD2	-0.000778232	15	0.378901	0.34582
GRK5	0.0006999	17	0.379285	0.34582
VASP	0.00058582	21	0.379372	0.34582
BIRC3	0.000505301	25	0.379945	0.346061
EPRS	0.000772059	15	0.382694	0.348283
ZMYM2	-0.000631598	19	0.383631	0.348854
ATP6V1E1	0.00108234	10	0.384235	0.349072
BMP4	0.000998415	11	0.384491	0.349072
WWP2	-0.000658601	18	0.385349	0.349569
INHBA	0.000925445	12	0.385777	0.349674
PTPRS	0.000627918	19	0.386408	0.349726
MBP	0.000328769	41	0.386455	0.349726
MAPK10	-0.000923106	12	0.386978	0.349918
AKAP9	0.000626185	19	0.38772	0.350142
MED24	0.000393469	33	0.387849	0.350142
CDK6	-0.00059848	20	0.38872	0.350647
TCEB3	-0.0010668	10	0.391098	0.352509
EPOR	-0.000353712	37	0.392722	0.35369
TAF4	-0.000460473	27	0.393318	0.353812
EXOSC10	-0.000491093	25	0.393487	0.353812
ALB	-0.000909493	12	0.394019	0.354007
GRK6	-0.000797587	14	0.39479	0.354417
ESR2	0.000328456	40	0.396743	0.355886
EIF2S1	-0.000503891	24	0.397556	0.356227
TRIB3	0.000970843	11	0.397757	0.356227
DNMT3B	-0.000839532	13	0.400021	0.357776
GPRASP1	0.000383258	33	0.400284	0.357776
PLCB3	0.00104553	10	0.400613	0.357776
SAP30	0.000439617	28	0.400758	0.357776
PFDN1	0.000636268	18	0.401668	0.358055
PPP2R1B	0.000962097	11	0.402021	0.358055
UBR5	-0.000581864	20	0.402025	0.358055
CEBPA	0.000435724	28	0.404942	0.360367
NR4A1	-0.000603196	19	0.405382	0.360474
CCDC85B	-0.000166027	88	0.40571	0.36048
NRXN1	0.000777916	14	0.406553	0.360671
SH3GL3	0.00043422	28	0.406566	0.360671
ANXA6	-0.00103068	10	0.407335	0.360792
JUP	-0.0003509	36	0.407344	0.360792
BID	0.000599781	19	0.408046	0.361129
MCM4	-0.00077425	14	0.408768	0.361484
RPLP1	-0.000690986	16	0.40945	0.361803
CD79B	-0.000822079	13	0.409889	0.361907
F11R	0.000770976	14	0.410752	0.362384
MED13L	0.000592844	19	0.413489	0.364513
LCP2	-0.000453933	26	0.414959	0.365522
SMARCE1	0.000452678	26	0.41625	0.366087
C2ORF18	0.00101121	10	0.416251	0.366087
RAN	0.000321445	39	0.416856	0.366215
STX3	-0.00100949	10	0.417048	0.366215
ERH	-0.000929064	11	0.418375	0.366977
TYK2	0.000450431	26	0.418568	0.366977
CRMP1	0.00026394	49	0.419232	0.367055
CNTN1	-0.00071422	15	0.419352	0.367055
CCT5	0.000585076	19	0.419636	0.367055
VPS11	-0.000999562	10	0.421643	0.368048
LMNB1	-0.000639651	17	0.421669	0.368048
ARNTL	0.00099932	10	0.421755	0.368048
DARS	0.000752463	14	0.42208	0.368048
CASP4	0.000919083	11	0.423392	0.368906
GABRA1	0.000706481	15	0.424409	0.369417
SNAP25	-0.000444583	26	0.424635	0.369417
CAST	0.000989598	10	0.426286	0.370566
WRN	0.000602809	18	0.426878	0.370795
SHANK1	0.000701982	15	0.427365	0.370931
PPARD	-0.00070138	15	0.427761	0.370989
SPEN	-0.000732512	14	0.43449	0.376274
TCEB2	-0.00069116	15	0.434524	0.376274
BGN	-0.000731353	14	0.435217	0.376584
CSF1R	-0.000651606	16	0.436656	0.377539
ANAPC5	-0.000828943	12	0.43724	0.377753
PPP3CA	-0.000517283	21	0.437625	0.377796
GOSR1	0.000770984	13	0.439601	0.378695
MEF2C	-0.000559671	19	0.440109	0.378695
VIPR1	0.000823169	12	0.440439	0.378695
RAF1	0.000157019	86	0.440531	0.378695
CCT2	0.000957253	10	0.44156	0.378695
DCC	-0.000956809	10	0.441772	0.378695
CYTH2	0.000767308	13	0.441785	0.378695
NBN	-0.000474204	23	0.442395	0.378695
ADRB1	0.000955501	10	0.442396	0.378695
STAM2	-0.000955243	10	0.44252	0.378695
XRCC6	0.000188035	69	0.442811	0.378695
NR2F1	0.000818827	12	0.442854	0.378695
NEK1	0.000764943	13	0.443193	0.378695
MED17	0.000426815	26	0.44338	0.378695
GTF2I	-0.000273188	44	0.445052	0.379835
CYFIP2	-0.000423548	26	0.446878	0.381054
RPGR	0.000811121	12	0.447158	0.381054
CTNND2	-0.000755912	13	0.448596	0.38199
RASAL2	-0.000483748	22	0.450335	0.383181
ATXN2	0.000705613	14	0.45155	0.383691
LEF1	-0.000570658	18	0.45195	0.383691
EEA1	0.000935601	10	0.451958	0.383691
SS18	-0.000801144	12	0.452767	0.384088
GNG7	-0.000702806	14	0.453353	0.384228
RIT1	-0.000931805	10	0.453795	0.384228
USP7	0.000253416	47	0.453957	0.384228
STAT5A	-0.000252238	47	0.456059	0.385717
MEP1B	-0.000794109	12	0.456745	0.385918
GAPDH	0.000338927	33	0.456983	0.385918
PPP2R5A	0.000655702	15	0.458462	0.386877
GNA13	-0.000306226	37	0.459332	0.387321
PKP2	-0.000844507	11	0.461979	0.389079
PLG	-0.000253406	46	0.462109	0.389079
DAZAP2	0.000436444	24	0.463707	0.390032
UBE2E1	0.000840822	11	0.463935	0.390032
HDAC5	-0.000342063	32	0.464459	0.390181
CEP70	-0.00077914	12	0.465275	0.390575
GNB1	0.000419014	25	0.466572	0.391372
CIITA	-0.00090292	10	0.467911	0.392203
E2F3	0.000900298	10	0.469205	0.392871
POLR2G	-0.000606029	16	0.469407	0.392871
CDT1	0.000829176	11	0.470148	0.393198
LYST	-0.000896099	10	0.47128	0.393568
ERCC3	-0.000602802	16	0.471776	0.393568
TRAF6	-0.000174108	70	0.471978	0.393568
H2AFZ	-0.000894667	10	0.471989	0.393568
ASCC2	-0.000335372	32	0.473242	0.394143
MX1	0.00089186	10	0.47338	0.394143
MLL	0.000819484	11	0.475353	0.395215
MARS	0.00063128	15	0.47537	0.395215
RNASEL	0.000818713	11	0.475768	0.395254
CCL7	0.000628652	15	0.47721	0.395438
TADA2L	0.000628486	15	0.477326	0.395438
SAFB	-0.000708557	13	0.477525	0.395438
LSM7	-0.000708416	13	0.477613	0.395438
EVPL	-0.000757473	12	0.477776	0.395438
CD59	-0.000882373	10	0.478099	0.395438
TCEB3B	-0.000881559	10	0.478505	0.395483
KRT19	0.000662884	14	0.479415	0.395676
PABPC1	0.00051233	19	0.479749	0.395676
ID2	-0.000420885	24	0.479794	0.395676
KDM1	0.000448295	22	0.484218	0.399032
GAK	-0.000865058	10	0.486777	0.400368
BLNK	-0.000482789	20	0.486855	0.400368
HDAC3	0.000206139	55	0.486907	0.400368
TK1	-0.000609194	15	0.490951	0.403399
MED12	0.000407866	24	0.493485	0.405184
F10	-0.000517635	18	0.495062	0.406183
RAD1	0.000678877	13	0.496165	0.406791
LIFR	-0.000780371	11	0.496677	0.406914
CDK3	0.000676334	13	0.497781	0.407518
APBB1	-0.000513949	18	0.498139	0.407518
DRAP1	-0.000675106	13	0.498561	0.407567
BAZ1B	-0.000536401	17	0.500422	0.408296
PDE6D	-0.000448977	21	0.500494	0.408296
TGFA	0.000718798	12	0.500542	0.408296
BMX	0.000534728	17	0.501759	0.408447
EEF1B2	-0.000716734	12	0.501773	0.408447
TBK1	0.000771081	11	0.501816	0.408447
UBE2L3	0.000561629	16	0.502576	0.40877
EPB41L1	-0.000712462	12	0.504325	0.409896
HNRNPC	-0.00044169	21	0.507473	0.412157
GABPB1	0.00075823	11	0.50897	0.413074
PFN1	-0.00040589	23	0.510863	0.414199
PHC2	0.000476371	19	0.511113	0.414199
MED14	0.000354073	27	0.511584	0.414199
PPFIA2	0.0006989	12	0.512474	0.414199
FADD	0.000277362	36	0.512511	0.414199
PTPRE	0.000814562	10	0.512565	0.414199
DNM1	0.000225379	46	0.513083	0.41432
MMP14	0.000452003	20	0.515058	0.415617
IGF2R	0.000691941	12	0.516682	0.416628
APAF1	0.000606901	14	0.517299	0.416827
SDC1	-0.000684285	12	0.521332	0.419478
SMAD6	0.000639726	13	0.521335	0.419478
MAPK7	-0.000638124	13	0.522379	0.419959
B2M	-0.00042599	21	0.52268	0.419959
TGFBR3	-0.00072708	11	0.526532	0.422374
PSMD12	-0.000726865	11	0.526653	0.422374
TGM2	0.000352224	26	0.527032	0.422374
RAB3B	0.000786417	10	0.527242	0.422374
UCHL1	0.000785807	10	0.527563	0.422374
ETS2	-0.000478789	18	0.52799	0.422415
RABEP1	0.000627542	13	0.5293	0.423162
KCNA4	0.00062317	13	0.532173	0.425157
YY1	0.000493128	17	0.535609	0.427596
ADAM9	0.000769671	10	0.536075	0.427596
MS4A1	-0.000768845	10	0.536513	0.427596
POLR2F	-0.000545954	15	0.537041	0.427596
ELN	0.00051656	16	0.537471	0.427596
RAD51	0.000367138	24	0.537633	0.427596
VAMP2	-0.000322289	28	0.537887	0.427596
DLGAP1	0.000705463	11	0.538898	0.428097
ROCK2	0.000761072	10	0.540639	0.42895
SERPINE1	0.000486949	17	0.540733	0.42895
HMOX2	-0.000700995	11	0.541472	0.429233
TF	0.000607094	13	0.542805	0.429967
F2	-0.00022612	42	0.543282	0.429967
NFKBIB	-0.000240507	39	0.543545	0.429967
RAB5A	-0.000507968	16	0.544259	0.43023
SUMO2	-0.000337186	26	0.544822	0.430372
KLC1	-0.00075097	10	0.546027	0.431021
PLAUR	-0.000457046	18	0.546895	0.431404
PAK2	0.000455875	18	0.547923	0.431841
ITGA6	0.000345431	25	0.548365	0.431841
DTNB	0.000640072	12	0.548601	0.431841
AATF	0.000686311	11	0.549974	0.432498
NCKAP1	0.00055998	14	0.550204	0.432498
HNRNPU	-0.000271044	33	0.551948	0.433565
VHL	0.000365838	23	0.553439	0.43363
PSMA7	-0.000449582	18	0.553462	0.43363
MAP3K10	-0.000555056	14	0.553716	0.43363
PSMA5	0.000471141	17	0.553953	0.43363
CPE	0.000495784	16	0.553957	0.43363
PRKAA1	0.000733596	10	0.555353	0.43442
MAPK8IP2	0.000587701	13	0.55577	0.434444
XRCC1	0.000626951	12	0.556827	0.434828
LAMA1	0.000376126	22	0.557258	0.434828
RFC1	0.000337641	25	0.557421	0.434828
AXL	0.000444554	18	0.557907	0.434905
PTK2	0.000127806	79	0.558864	0.43535
CLU	-0.00048744	16	0.560648	0.43602
KCNQ1	0.000514557	15	0.560705	0.43602
RXRA	-0.000140752	70	0.560926	0.43602
MAP2K7	-0.000512445	15	0.562315	0.43602
DAXX	-0.000234342	38	0.562524	0.43602
SIAH1	-0.000322422	26	0.562574	0.43602
EXOSC7	0.000664567	11	0.562685	0.43602
RPH3A	0.000718874	10	0.563317	0.43602
KIAA0408	-0.000541532	14	0.563418	0.43602
STX6	0.000576095	13	0.5636	0.43602
C1ORF103	0.000114976	88	0.564749	0.436608
POLR2E	0.000480992	16	0.565844	0.437155
RAB8A	0.000711823	10	0.56715	0.437475
DHX9	-0.000267273	32	0.567605	0.437475
THRB	-0.000247583	35	0.568049	0.437475
HCFC1	-0.000317902	26	0.568064	0.437475
MAP2	0.000534861	14	0.568234	0.437475
MPDZ	-0.000608347	12	0.568592	0.437475
FBN1	0.000653453	11	0.569235	0.43767
PRKDC	-0.00021576	41	0.569786	0.437794
RTN3	-0.000603936	12	0.571399	0.438734
TBPL1	-0.000644194	11	0.57472	0.440983
ITGB2	0.000231688	37	0.57559	0.44121
IL2RG	0.000405228	19	0.576181	0.44121
ITSN1	-0.000358205	22	0.576192	0.44121
EGF	-0.000640355	11	0.577002	0.44151
PLCB1	-0.000639337	11	0.577608	0.44151
GSK3A	0.000442981	17	0.577888	0.44151
NCOR2	0.000167444	54	0.578154	0.44151
TERF1	0.000342169	23	0.579391	0.442154
HIF1A	0.000297734	27	0.580994	0.442971
RBM8A	-0.000633228	11	0.581249	0.442971
FURIN	0.000381611	20	0.582593	0.443694
TNK2	0.000484652	15	0.583705	0.444241
WDR77	-0.000582152	12	0.585357	0.445197
SPTBN1	-0.000479112	15	0.588014	0.446915
CD4	-0.000278777	28	0.594141	0.451268
ERC2	0.000659459	10	0.596003	0.452376
PLEC1	-0.000381693	19	0.598536	0.453992
TOMM20	-0.000463223	15	0.600451	0.455138
PDCD6	0.000558091	12	0.600955	0.455213
SMARCD1	0.000257232	30	0.602339	0.45585
PQBP1	-0.00055556	12	0.602607	0.45585
HSP90B1	-0.000376531	19	0.603491	0.456213
NCK2	0.000235462	33	0.605327	0.457294
CCNK	0.000483063	14	0.606281	0.457583
CAMK2B	-0.000549569	12	0.606524	0.457583
COPS7A	-0.000452745	15	0.608717	0.458821
IARS	-0.000545821	12	0.608981	0.458821
ARR3	0.000509591	13	0.609466	0.458879
DVL1	0.000339673	21	0.610264	0.459173
GOLGA2	-0.00044802	15	0.612462	0.460518
PTGES3	-0.000473139	14	0.613698	0.46114
TGFB2	0.000531474	12	0.618426	0.464382
IGF2	0.00043911	15	0.61955	0.464916
PIK3R3	-0.000565892	11	0.622076	0.4665
EXOSC1	0.000561877	11	0.624549	0.467836
CCL2	0.000561649	11	0.62469	0.467836
GABRB2	0.000431568	15	0.625578	0.46819
EFNA1	-0.000559527	11	0.625999	0.468194
GDF9	0.000205157	36	0.628076	0.46923
GNB2	0.000405643	16	0.628219	0.46923
MXD1	0.000601411	10	0.628748	0.469309
NKX2-1	-0.000554412	11	0.629159	0.469309
FLNC	-0.000403944	16	0.62966	0.469371
STXBP2	0.000552091	11	0.630595	0.469396
MEN1	-0.00042529	15	0.630614	0.469396
ING1	-0.00036447	18	0.630945	0.469396
DES	0.000550745	11	0.631429	0.469446
ZYX	-0.000418632	15	0.635974	0.472512
ABCA1	0.000240118	29	0.636427	0.472536
GTF2F1	0.000375477	17	0.63716	0.472584
HTATSF1	0.000541236	11	0.637331	0.472584
MAP3K11	0.00046886	13	0.638351	0.473028
SERPINF2	-0.000499447	12	0.639736	0.473742
TTRAP	-0.000465678	13	0.640632	0.474094
COL4A6	-0.000579155	10	0.641503	0.474415
NUP214	-0.000532313	11	0.64289	0.474415
ADAM15	0.000409878	15	0.643052	0.474415
TRIM24	0.00027584	24	0.643282	0.474415
MAG	0.000494013	12	0.643382	0.474415
TP63	-0.000574998	10	0.643898	0.474415
DTX2	-0.000530508	11	0.644017	0.474415
SMAD9	9.29269e-05	87	0.64485	0.474717
PARD6B	0.000366047	17	0.64564	0.474988
BMPR2	0.00019881	35	0.646625	0.475402
ENO2	0.0003801	16	0.650014	0.477336
HOXA9	0.000452511	13	0.650105	0.477336
ATP5J2	0.000482903	12	0.650863	0.47754
EPHA4	-0.000482357	12	0.651232	0.47754
HLA-DRA	0.000513859	11	0.654451	0.479588
BAIAP2	-0.00038994	15	0.65929	0.482522
PSMA2	-0.000350949	17	0.659313	0.482522
KRT20	-0.000505359	11	0.659804	0.482568
CRKL	0.000163338	42	0.6606	0.482836
SRPK1	0.000280212	22	0.661929	0.483466
STRAP	0.000465986	12	0.662322	0.483466
UPF3B	-0.000347125	17	0.662794	0.483497
ITGB3BP	0.000496989	11	0.665092	0.484844
GRIA1	-0.000313415	19	0.665506	0.484844
CSF3R	-0.000361664	16	0.665934	0.484844
LRPAP1	0.000494035	11	0.666963	0.485264
PRKAR2A	0.000224843	28	0.667373	0.485264
PAFAH1B1	0.000378254	15	0.668884	0.486048
CREBBP	4.36331e-05	194	0.670924	0.487144
OPRM1	0.000487264	11	0.671258	0.487144
XRCC4	-0.00039721	14	0.671718	0.487163
SNTB2	-0.00042044	13	0.673414	0.488078
MSX1	0.000334539	17	0.674305	0.488094
RAB3A	-0.000482095	11	0.674544	0.488094
JUND	0.000259066	23	0.674737	0.488094
IL1RAP	-0.000444767	12	0.676808	0.488854
RAPGEF1	0.000267075	22	0.67686	0.488854
PPP1CA	-0.000161402	40	0.677091	0.488854
BCL6	0.000328851	17	0.679532	0.489933
NCAM1	0.000412067	13	0.679553	0.489933
RGS12	-0.000513244	10	0.679892	0.489933
CASK	0.000197652	31	0.680667	0.490145
ZBTB17	-0.000344311	16	0.681058	0.490145
HUS1	0.000409232	13	0.681636	0.490247
FGF1	-0.000383063	14	0.682762	0.490656
GNAI3	0.000181416	34	0.683077	0.490656
ATF1	0.000321992	17	0.685855	0.492036
TRAF3	-0.000167165	37	0.686266	0.492036
PTEN	0.000280421	20	0.68631	0.492036
RAP1GAP	-0.000430004	12	0.686957	0.492186
PEX5	0.000401168	13	0.687575	0.492315
SFN	0.000229507	25	0.690051	0.493461
CD82	-0.000246179	23	0.690054	0.493461
GRAP	-0.000495306	10	0.690491	0.493461
NGFR	-0.00021395	27	0.69165	0.493976
PSMB7	-0.000314244	17	0.693025	0.494369
FUBP1	-0.000421137	12	0.69308	0.494369
FRAP1	-0.000451317	11	0.694238	0.494881
PPP6C	-0.000389792	13	0.695986	0.495813
WBP11	-0.000415171	12	0.697212	0.496372
POLR2K	-0.000387442	13	0.697728	0.496425
TCEA2	0.000444766	11	0.698456	0.496629
DDX17	-0.000444045	11	0.698921	0.496646
GRIN2D	0.000195552	29	0.700261	0.497284
SFPQ	0.000183895	31	0.701787	0.498053
RABGEF1	0.000474497	10	0.702861	0.498501
GABRG2	0.000378411	13	0.704439	0.499305
CRK	0.000102613	61	0.705749	0.499662
L1CAM	0.000286355	18	0.70585	0.499662
NCOA3	-0.000155824	37	0.706526	0.499662
TGIF1	0.000401491	12	0.706719	0.499662
ACP5	-0.000465145	10	0.708447	0.500398
PDX1	0.000463702	10	0.709311	0.500398
SF3B1	0.00017431	32	0.709317	0.500398
ITGA2B	0.000312021	16	0.70954	0.500398
SYT1	0.000309803	16	0.711512	0.501474
RAC1	-8.13916e-05	78	0.712663	0.501775
MITF	0.000325521	15	0.712831	0.501775
ARF6	0.000340265	14	0.716578	0.504097
NR0B2	-0.000384149	12	0.718837	0.50537
HES1	-0.000380074	12	0.721694	0.507062
COPG	0.000354186	13	0.722551	0.507347
DLG2	0.000161098	33	0.723674	0.507771
PPFIA3	-0.000405315	11	0.724057	0.507771
MYST2	0.000216255	23	0.726108	0.508731
FOXG1	0.000328057	14	0.726331	0.508731
RBBP5	-0.000369236	12	0.729315	0.510297
SPG21	-0.000396633	11	0.729734	0.510297
RUNX2	-0.000198222	25	0.730526	0.510297
SERPINA5	0.000273998	17	0.730699	0.510297
DVL2	0.000133333	40	0.730835	0.510297
TERT	-0.000258122	18	0.733689	0.511972
TRIP10	0.000419737	10	0.735787	0.513118
HIST2H2AA3	-0.000384864	11	0.737453	0.513961
PSMA3	-0.000169551	29	0.738544	0.514182
PPBP	-0.000382965	11	0.7387	0.514182
PAX6	0.000221912	21	0.739141	0.514182
KCTD20	-0.000263364	17	0.740767	0.514995
MAPK8IP3	0.000239184	19	0.741453	0.515079
BCOR	0.00040982	10	0.741804	0.515079
ELK3	-0.0004088	10	0.742424	0.515191
IGFBP5	-0.000237318	19	0.743398	0.515549
RYR1	0.000374156	11	0.744499	0.515994
CBLB	0.000193748	24	0.744963	0.515998
RPL6	0.000180059	26	0.746423	0.516691
MED22	-0.000206394	22	0.747404	0.517052
EXOSC4	-0.000184244	25	0.748864	0.517573
CDC25B	0.000231467	19	0.74951	0.517573
DDX24	-0.00020459	22	0.749537	0.517573
C1QBP	-0.000188739	24	0.751336	0.518497
EXOC7	-0.000264038	16	0.752614	0.51906
PTPN11	-5.80179e-05	96	0.75457	0.520002
KIT	9.54259e-05	53	0.755067	0.520002
YWHAH	-8.02712e-05	65	0.755366	0.520002
TTR	-0.000274831	15	0.755996	0.520117
RANBP2	-0.000355269	11	0.756979	0.520475
FHL2	-0.000119019	40	0.758781	0.520502
AP1G1	0.000232392	18	0.75937	0.520502
GABRR1	0.000380158	10	0.759895	0.520502
DDX5	-0.000326076	12	0.759917	0.520502
ORC1L	0.000242927	17	0.76024	0.520502
COL1A2	0.000221114	19	0.760362	0.520502
HOOK2	0.000268319	15	0.7616	0.520502
SDCBP	-0.000154084	29	0.761636	0.520502
SPN	-0.000347351	11	0.76223	0.520502
CYCS	-0.00026676	15	0.762944	0.520502
TRIM29	0.00026673	15	0.762969	0.520502
SMC3	-0.000300824	13	0.762989	0.520502
SMARCA5	-0.000218574	19	0.763033	0.520502
RIMS1	0.000320279	12	0.764057	0.520782
E2F2	0.000372854	10	0.76437	0.520782
EIF2AK2	0.000145777	30	0.767779	0.522788
CDH2	-0.000233801	17	0.768986	0.523293
COL4A1	0.000180761	23	0.769666	0.523439
CASP2	0.000211368	19	0.770622	0.523773
RNPS1	0.000255141	15	0.77298	0.525058
APP	5.49256e-05	92	0.775224	0.526264
GNAS	0.000139536	30	0.777453	0.527459
XIAP	-0.000195565	20	0.778207	0.527473
KLK2	-0.000280273	13	0.778743	0.527473
HDAC6	-0.000299602	12	0.77888	0.527473
CCNT1	0.000222676	17	0.779688	0.527703
RIBC2	0.000221282	17	0.781033	0.528295
FSHR	-0.000243732	15	0.78287	0.52922
UBE2I	5.53718e-05	87	0.783584	0.529384
EEF1G	7.12493e-05	64	0.784876	0.529586
CCDC106	0.000338905	10	0.785273	0.529586
MPP3	-0.00027176	13	0.785296	0.529586
IL4R	0.000185544	20	0.789297	0.531808
GRAP2	-0.000177877	21	0.789536	0.531808
EIF2B1	-0.000329723	10	0.790953	0.532444
MED1	-8.28455e-05	51	0.793156	0.533294
ANXA2	-0.000168033	22	0.793164	0.533294
PURA	0.000324655	10	0.794093	0.5336
FMR1	0.000276629	12	0.795443	0.534187
KCNJ12	0.000216047	16	0.79648	0.534565
PARK2	-0.000138736	27	0.797035	0.534618
POLR2L	0.00010821	36	0.798324	0.535164
F5	0.000315076	10	0.800038	0.535971
CCRL1	-0.000314272	10	0.800537	0.535971
STAMBP	-0.000191135	18	0.801096	0.535971
TUBB3	-0.000268352	12	0.801434	0.535971
TRAF5	-0.000160468	22	0.802278	0.536004
DYNLL1	-7.08488e-05	58	0.802692	0.536004
SIN3B	-0.000208718	16	0.80324	0.536004
FXR2	-9.0798e-05	43	0.80339	0.536004
CD2AP	0.000206058	16	0.805697	0.537225
AKT1	4.30914e-05	102	0.806969	0.537754
SMAD5	-0.000126985	28	0.808226	0.538139
STX5	-0.000161234	21	0.808827	0.538139
NME2	-0.000183404	18	0.808982	0.538139
ACVR2A	-0.000182845	18	0.809553	0.538201
SERPINA3	-0.000211382	15	0.811103	0.538913
RBP1	0.000293851	10	0.813251	0.539619
GADD45A	-0.000197866	16	0.813276	0.539619
RBMX	0.00020853	15	0.813605	0.539619
TYROBP	0.000250679	12	0.814263	0.539737
NOS1	-0.000148886	22	0.816284	0.540298
CRYAA	-0.000288128	10	0.816822	0.540298
TERF2	0.000265652	11	0.817011	0.540298
SLC9A1	0.000265622	11	0.817031	0.540298
NOS3	0.000283622	10	0.819638	0.541159
MPHOSPH6	0.000165128	19	0.81982	0.541159
MAP3K7	9.40884e-05	37	0.820152	0.541159
CAMK2A	-0.000103532	33	0.820257	0.541159
PIAS2	-0.000189229	16	0.821286	0.54152
PPARA	-0.000104871	32	0.822544	0.542027
GTF2F2	0.000149055	21	0.823019	0.542027
SETDB1	-5.39117e-05	70	0.823756	0.54214
CALM1	0.000123502	26	0.824477	0.54214
GATA4	0.000207688	14	0.824636	0.54214
TAP1	-0.000251686	11	0.826474	0.543031
JUNB	0.000204101	14	0.827617	0.543465
EPB41	9.62907e-05	34	0.828444	0.543691
RAB6A	-0.000180546	16	0.829357	0.543921
GTF2A1	-0.000201521	14	0.829762	0.543921
HSPB3	-0.000213226	13	0.830745	0.544248
MED28	-0.000131567	23	0.83123	0.544249
TRPC1	0.000196686	14	0.833786	0.545605
EPB41L2	0.000259963	10	0.834455	0.545725
ADRBK1	-8.80093e-05	36	0.835373	0.546008
RNF41	0.000143845	20	0.835879	0.546021
RBPMS	0.000104413	29	0.837143	0.54653
TEK	0.000171377	16	0.837899	0.546706
IGF1R	-7.1358e-05	45	0.838911	0.546783
GTF2E2	-0.000161659	17	0.839076	0.546783
RBBP4	-7.08043e-05	45	0.840144	0.546783
SH2B2	0.000152604	18	0.840587	0.546783
CPSF1	0.000213519	12	0.841399	0.546783
WDR33	0.000248847	10	0.841438	0.546783
TGFBR1	3.02828e-05	122	0.841778	0.546783
DDIT3	-0.000158778	17	0.841906	0.546783
MAPK8IP1	-0.000185854	14	0.842817	0.547059
JAK2	-4.19848e-05	81	0.844531	0.547688
ATF4	-0.000155875	17	0.844759	0.547688
GDI1	-0.000199147	12	0.851947	0.552029
YES1	-9.32357e-05	29	0.85437	0.553281
GTF2E1	-0.00013824	18	0.855418	0.55364
PEX19	0.000142959	17	0.857478	0.554515
COPB2	-0.000123913	20	0.858361	0.554515
CCL5	-0.000157605	15	0.858567	0.554515
GABRA2	-0.000221345	10	0.858766	0.554515
RGS7	0.00020361	11	0.859233	0.554515
SORBS3	-0.000155605	15	0.860343	0.554757
CHAF1A	-0.000108341	23	0.860687	0.554757
EGFR	2.25647e-05	148	0.861088	0.554757
MDM2	-6.61331e-05	41	0.861699	0.554775
LSM3	-0.000173275	13	0.862102	0.554775
PSMD6	0.000183599	12	0.863387	0.555284
TXN	0.000211936	10	0.864711	0.555818
SPRY2	-0.000211087	10	0.865247	0.555845
S100A10	0.000191445	11	0.867563	0.557015
IFNAR1	-0.000119995	19	0.868534	0.55732
POLR1B	-9.46546e-05	25	0.869362	0.557533
POLR2J	0.000153047	14	0.870291	0.557811
DCP1A	-0.000201574	10	0.871266	0.558118
RECQL5	-0.000159939	13	0.872621	0.558219
BRAF	0.00011102	20	0.872966	0.558219
RGS19	0.000159284	13	0.873139	0.558219
F2RL1	-0.000182921	11	0.873409	0.558219
CCR3	-0.000181752	11	0.874211	0.558414
SNX2	0.000167841	12	0.875011	0.558608
SPTAN1	6.62804e-05	36	0.875633	0.558688
SFRS7	0.000163058	12	0.878546	0.560228
GABRB3	-0.000188903	10	0.879294	0.560388
PARD6A	0.00012007	17	0.880109	0.560568
KPNA1	9.97843e-05	21	0.880976	0.560568
NID1	-9.58776e-05	22	0.881072	0.560568
CAPNS1	0.000158761	12	0.881722	0.560665
ORC2L	9.45852e-05	22	0.882663	0.560701
DDB1	0.000106895	19	0.882776	0.560701
SSRP1	-0.000115855	17	0.884287	0.561344
MYOC	-6.27384e-05	35	0.884968	0.561388
MTA2	-8.27186e-05	25	0.885714	0.561388
FLT4	0.000177346	10	0.886627	0.561388
SPTB	0.000162618	11	0.88736	0.561388
ZNF165	-0.000175467	10	0.88782	0.561388
SRRM1	0.000161732	11	0.88797	0.561388
E2F5	-0.000150307	12	0.887978	0.561388
TCF3	-4.75109e-05	47	0.88835	0.561388
CDKN1B	-6.05706e-05	35	0.888916	0.561431
COPS6	3.52572e-05	66	0.889751	0.561643
COPA	0.000153518	11	0.893625	0.563772
CHGB	-9.89953e-05	18	0.896184	0.56507
HLA-F	-0.000160794	10	0.897146	0.565359
PRKG1	-7.20709e-05	25	0.900343	0.567056
HNRNPA1	0.000153457	10	0.901815	0.567666
DIABLO	0.000139608	11	0.903213	0.567847
AURKA	-9.21647e-05	18	0.903311	0.567847
CCND1	4.79255e-05	39	0.903653	0.567847
MCM6	-9.99778e-05	16	0.905	0.567847
SF3B4	5.4183e-05	33	0.905345	0.567847
PDCD6IP	-0.000136304	11	0.905493	0.567847
THBS1	4.38807e-05	42	0.906099	0.567847
PKNOX1	0.000135363	11	0.906143	0.567847
DNMT3A	0.000132658	11	0.90801	0.5687
RAD17	-0.000122141	12	0.908867	0.568921
ITGB4	6.17105e-05	26	0.911757	0.570412
LYN	2.11465e-05	91	0.913257	0.571033
PLK1	4.15162e-05	40	0.914696	0.571323
IL16	7.43399e-05	20	0.914737	0.571323
PPARG	5.6438e-05	26	0.919269	0.573579
USP8	-0.000125918	10	0.919369	0.573579
SPTA1	-0.000113769	11	0.921061	0.574113
CTTN	6.10323e-05	23	0.921245	0.574113
STAT2	0.000103463	12	0.922756	0.574736
KCNA2	7.2809e-05	18	0.923546	0.574853
ABCC9	8.9453e-05	14	0.923966	0.574853
BRD8	6.50151e-05	20	0.925398	0.574969
CDK2	-2.06565e-05	78	0.925533	0.574969
PRTN3	9.23806e-05	13	0.926216	0.574969
SLC9A3R2	-5.29111e-05	25	0.926748	0.574969
NFYB	7.31817e-05	17	0.926753	0.574969
ATXN1	-1.45715e-05	114	0.92771	0.574969
TRPC4	-0.000112705	10	0.927805	0.574969
GATA1	-6.78904e-05	18	0.928697	0.574969
CNKSR2	0.000109812	10	0.929654	0.574969
HSPG2	5.61987e-05	22	0.93012	0.574969
GPS2	6.30253e-05	19	0.930722	0.574969
IMMT	4.83658e-05	26	0.930784	0.574969
E2F4	6.00549e-05	20	0.931075	0.574969
CFTR	6.80136e-05	17	0.931913	0.574969
GCN5L2	-4.31774e-05	29	0.932261	0.574969
TNF	9.56966e-05	11	0.933569	0.574969
SFRS2	8.30223e-05	13	0.933673	0.574969
CD63	7.7804e-05	14	0.933843	0.574969
SP3	-6.90202e-05	16	0.934335	0.574969
CIB1	-6.84441e-05	16	0.934881	0.574969
GNAO1	-3.45994e-05	36	0.934886	0.574969
PAWR	-0.000100228	10	0.935779	0.575183
PSMB1	-6.05702e-05	18	0.936368	0.575183
APCS	9.03772e-05	11	0.937254	0.575183
MEP1A	6.59184e-05	16	0.937279	0.575183
TPM3	-9.66446e-05	10	0.938071	0.575355
DOK1	3.79225e-05	29	0.940489	0.576524
KLHL12	-9.15054e-05	10	0.941358	0.576728
ROCK1	4.6748e-05	22	0.941848	0.576728
NGF	-7.98353e-05	11	0.944561	0.577714
PAFAH1B2	-8.60376e-05	10	0.944856	0.577714
RASSF1	6.46618e-05	14	0.944998	0.577714
HGF	6.74628e-05	13	0.946082	0.577758
OPRD1	-5.97944e-05	15	0.946098	0.577758
CEACAM1	6.6795e-05	13	0.946615	0.57776
PSMB3	-5.52658e-05	16	0.947399	0.577925
UTRN	6.01711e-05	14	0.948813	0.57824
MAPK9	3.07527e-05	31	0.948943	0.57824
MSH2	3.70361e-05	24	0.950419	0.578595
ELF1	7.11909e-05	11	0.950555	0.578595
WEE1	5.29316e-05	15	0.952277	0.578894
PROC	6.86133e-05	11	0.952343	0.578894
GABARAPL2	-6.76266e-05	11	0.953028	0.578894
NTRK1	-2.82434e-05	31	0.953104	0.578894
JAK3	-2.86881e-05	30	0.953661	0.578919
FEZ1	-2.3292e-05	37	0.955118	0.57928
ZMYM3	5.5701e-05	13	0.955472	0.57928
EPHB2	2.8997e-05	28	0.955801	0.57928
SEC16A	6.63843e-05	10	0.957439	0.579961
TGFB3	-5.88453e-05	11	0.959121	0.580667
SF3A3	6.05059e-05	10	0.961204	0.581615
CD36	3.61064e-05	18	0.962042	0.581672
ZFP36	-5.87443e-05	10	0.962333	0.581672
CDC25C	-3.17261e-05	20	0.963555	0.582098
SPI1	-2.76336e-05	23	0.964296	0.582099
MBD1	5.5219e-05	10	0.964592	0.582099
KIAA0802	-3.26802e-05	17	0.967254	0.583146
MED13	2.62202e-05	22	0.967364	0.583146
CNKSR1	4.29532e-05	12	0.96789	0.583151
GSE1	-3.2744e-05	16	0.96882	0.583399
FGFR4	3.14575e-05	16	0.970045	0.583824
ITGB1	7.65363e-06	84	0.970598	0.583844
CCNE1	-1.76212e-05	29	0.972327	0.584536
PNN	-3.19703e-05	13	0.974433	0.584536
REPS2	2.5285e-05	17	0.974661	0.584536
SUMO3	-2.29829e-05	19	0.974709	0.584536
TUBA3C	-3.9335e-05	10	0.974773	0.584536
MLLT1	3.36198e-05	12	0.974865	0.584536
THRA	1.51647e-05	30	0.975495	0.584552
RBBP7	-1.35106e-05	33	0.976345	0.584552
BLM	-1.75818e-05	24	0.976451	0.584552
CREM	-1.91935e-05	18	0.979817	0.586029
MATR3	2.30949e-05	14	0.980342	0.586029
PACS1	2.9382e-05	10	0.981155	0.586029
SFRS3	2.89795e-05	10	0.981413	0.586029
PIK3R2	-1.14146e-05	30	0.981554	0.586029
LAMA4	-2.40151e-05	12	0.982044	0.586029
TAF5	1.3485e-05	22	0.983212	0.586209
RAD23A	2.39047e-05	11	0.983388	0.586209
TFDP1	1.29586e-05	21	0.984486	0.586402
GRIA4	2.37691e-05	10	0.984754	0.586402
PTPRJ	-2.10005e-05	11	0.985406	0.586479
SUMO4	4.00101e-06	69	0.986971	0.586878
PMF1	1.78613e-05	11	0.987587	0.586878
RPL8	1.36997e-05	15	0.987641	0.586878
COL4A4	-1.54527e-05	10	0.990088	0.588022
FGFR2	6.65846e-06	20	0.992349	0.589053
CDC27	5.76013e-06	17	0.994227	0.58973
PDLIM7	-5.73595e-06	16	0.994537	0.58973
PTK2B	1.52742e-06	58	0.995702	0.590035
SFRS4	-5.11652e-06	12	0.996174	0.590035
FBLN1	3.54251e-06	16	0.996626	0.590035
SKI	2.98443e-06	13	0.997613	0.590309
ANP32A	2.04093e-06	13	0.998368	0.590445
SHANK2	9.46416e-07	11	0.999342	0.590711
