# Supplementary material for: Increased entropy of signal transduction in the cancer metastasis phenotype
Source: BMC Syst Biol. 2010 Jul 30;4:104. doi: 10.1186/1752-0509-4-104 (PMC2925356; doi:10.1186/1752-0509-4-104)
Supplement: Additional file 3 — Relation of differential entropy to patterns of differential loss and gain in breast tumours. For the top 200 genes showing the most significant entropy changes, we provide the frequencies of genomic copy-number gain and loss across 171 breast tumours [31], stratified according to whether primary tumours metastasized (DM) or not (NoDM). The differential gains and losses are also provided in table. NA indicates that that gene had no oligo representation on the array. [file 1752-0509-4-104-S3.XLS]

## Sheet: SuppTable2.txt
Gene	AvdiffS	P-value	Freq_of_Gains(NoDM)	Freq_of_Loss(NoDM)	Freq_of_Gains(NoDM)	Freq_of_Loss(DM)	Diff_Freq(DM-NoDM)_Gains	Diff_Freq(DM-NoDM)_Loss
CDC2	0.0022642	1.01479e-51	0.0902256	0.0526316	0.0789474	0	-0.0112782	-0.0526316
ACTN1	-0.00425301	6.46012e-27	0.0601504	0.0977444	0	0.131579	-0.0601504	0.0338346
GNG11	0.0107074	7.08212e-27	0.142857	0.0300752	0.157895	0.0526316	0.0150376	0.0225564
CALR	0.00413129	1.57957e-26	0.0526316	0.0902256	0.105263	0.105263	0.0526316	0.0150376
CLP1	0.0118774	4.38292e-25	NA	NA	NA	NA	NA	NA
ZBTB16	0.00248182	4.09106e-24	0.037594	0.233083	0.0263158	0.315789	-0.0112782	0.0827068
CCNB1	0.00442769	2.18431e-23	0.0827068	0.105263	0.0263158	0.131579	-0.056391	0.0263158
IGFBP7	0.012302	4.60369e-23	0.0676692	0.0601504	0.0789474	0.105263	0.0112782	0.0451128
TAF9	0.003992	2.61594e-19	NA	NA	NA	NA	NA	NA
PTBP1	0.00567122	8.78614e-19	0.0150376	0.120301	0.0526316	0.184211	0.037594	0.0639098
BCL2	0.0023661	1.08383e-18	0.075188	0.12782	0.0263158	0.184211	-0.0488722	0.056391
TUBA4A	0.00252089	1.92825e-18	NA	NA	NA	NA	NA	NA
ZAP70	0.00346326	2.18458e-18	0.0676692	0.0075188	0.0263158	0.0263158	-0.0413534	0.018797
CDKN2A	-0.00407826	2.0347e-17	NA	NA	NA	NA	NA	NA
VIM	-0.00165054	3.64743e-17	0.203008	0.0225564	0.184211	0	-0.018797	-0.0225564
SMAD2	0.0011226	4.17456e-17	0.075188	0.135338	0.0263158	0.184211	-0.0488722	0.0488722
BAT3	0.00308135	1.19807e-16	NA	NA	NA	NA	NA	NA
ID1	-0.00770773	1.97601e-16	0.24812	0.0075188	0.236842	0.0263158	-0.0112782	0.018797
NR3C1	0.00168198	2.06113e-15	0.120301	0.0676692	0.0526316	0.0789474	-0.0676692	0.0112782
RBX1	0.0045056	4.92507e-15	0.0676692	0.225564	0.0526316	0.236842	-0.0150376	0.0112782
SF3A2	-0.00393609	9.28537e-15	NA	NA	NA	NA	NA	NA
TNIP1	-0.00629888	5.50856e-14	0.135338	0.0451128	0.0526316	0.0789474	-0.0827068	0.0338346
ATN1	0.00183647	6.60694e-14	0.075188	0.0300752	0.105263	0.0789474	0.0300752	0.0488722
MAPT	0.0027144	9.86369e-14	0.0827068	0.0827068	0.0789474	0.131579	-0.0037594	0.0488722
MYLK	-0.00911039	2.40525e-13	0.165414	0.0300752	0.157895	0	-0.0075188	-0.0300752
CASP1	0.00368597	3.97866e-13	0.037594	0.195489	0.0789474	0.315789	0.0413534	0.120301
RPL30	-0.00464141	4.40115e-13	0.533835	0.0075188	0.473684	0.0526316	-0.0601504	0.0451128
STAT1	0.00167773	6.97302e-13	0.0451128	0.0526316	0.0526316	0.0526316	0.0075188	0
MTA1	0.0041166	8.49683e-13	NA	NA	NA	NA	NA	NA
NUAK1	-0.00457894	8.99108e-13	0.0676692	0.0225564	0.0526316	0.0789474	-0.0150376	0.056391
MAX	0.00406758	1.57499e-12	NA	NA	NA	NA	NA	NA
KRT18	0.00287028	4.04539e-12	NA	NA	NA	NA	NA	NA
CEBPB	0.00238199	4.7623e-12	NA	NA	NA	NA	NA	NA
MCM7	0.00321154	6.50686e-12	NA	NA	NA	NA	NA	NA
BTBD2	0.00545718	7.11639e-12	0.0150376	0.120301	0.0526316	0.184211	0.037594	0.0639098
FOS	0.00212566	7.98935e-12	0.0526316	0.0902256	0	0.105263	-0.0526316	0.0150376
TLR2	0.00602716	9.44425e-12	0.0676692	0.0601504	0	0.157895	-0.0676692	0.0977444
NFKBIA	-0.00171023	9.78527e-12	NA	NA	NA	NA	NA	NA
CAV1	0.00160883	1.00586e-11	0.150376	0.0526316	0.157895	0.0789474	0.0075188	0.0263158
TRAF1	0.00304336	2.40442e-11	0.0451128	0.0676692	0.0526316	0.0789474	0.0075188	0.0112782
GHR	0.00444297	2.61247e-11	0.180451	0.0075188	0.205263	0.0263158	0.024812	0.018797
IRS1	0.00188751	5.37801e-11	0.0300752	0.0601504	0	0.0526316	-0.0300752	-0.0075188
SMAD3	0.000743385	1.7546e-10	0.0451128	0.0526316	0.0263158	0.131579	-0.018797	0.0789474
YWHAZ	0.000910823	1.83628e-10	0.541353	0.0075188	0.5	0.0526316	-0.0413534	0.0451128
MMP2	0.00296592	2.25601e-10	0.0526316	0.406015	0.105263	0.263158	0.0526316	-0.142857
CAPRIN1	0.00719689	3.6404e-10	NA	NA	NA	NA	NA	NA
HTATIP	0.00138618	5.4868e-10	NA	NA	NA	NA	NA	NA
U2AF2	0.00241621	1.04261e-09	0.0827068	0.0526316	0.105263	0.0789474	0.0225564	0.0263158
IL2RB	0.00349589	1.24477e-09	NA	NA	NA	NA	NA	NA
MAP2K2	0.00697362	1.24575e-09	0.0300752	0.112782	0.0789474	0.184211	0.0488722	0.0714286
ANKRD28	0.00755378	1.25786e-09	0.112782	0.037594	0.0789474	0.0263158	-0.0338346	-0.0112782
MSN	0.00385627	1.77179e-09	NA	NA	NA	NA	NA	NA
CTNNB1	-0.000910735	1.93198e-09	0.0676692	0.0676692	0.0263158	0.105263	-0.0413534	0.037594
CDC20	0.0053037	2.01336e-09	NA	NA	NA	NA	NA	NA
YWHAB	-0.00101445	2.82707e-09	0.270677	0.0150376	0.263158	0.0263158	-0.0075188	0.0112782
STAT3	-0.00116369	5.61654e-09	NA	NA	NA	NA	NA	NA
TAF6	0.00388164	5.72474e-09	NA	NA	NA	NA	NA	NA
FN1	-0.00128704	5.75863e-09	0.0225564	0.0601504	0	0.0526316	-0.0225564	-0.0075188
PRKAR1A	-0.00387522	6.06447e-09	0.195489	0.0526316	0.263158	0.131579	0.0676692	0.0789474
COIL	-0.00234442	6.89579e-09	0.165414	0.0225564	0.236842	0.157895	0.0714286	0.135338
LRRC41	0.00715845	8.67093e-09	0.0676692	0.075188	0.0526316	0.0526316	-0.0150376	-0.0225564
SFRS12	0.00190198	1.06093e-08	0.0977444	0.0676692	0.0526316	0.131579	-0.0451128	0.0639098
BSG	0.00652775	1.30143e-08	0.0150376	0.120301	0.0526316	0.184211	0.037594	0.0639098
KRT15	-0.00257436	1.60636e-08	NA	NA	NA	NA	NA	NA
IKBKB	-0.0013495	1.68187e-08	NA	NA	NA	NA	NA	NA
TRIM27	-0.00495891	2.05998e-08	NA	NA	NA	NA	NA	NA
EHMT2	0.00556662	2.40219e-08	NA	NA	NA	NA	NA	NA
CCNH	0.00371047	2.58057e-08	0.075188	0.0977444	0.0526316	0.105263	-0.0225564	0.0075188
ITPR1	0.00282428	2.69872e-08	0.0977444	0.0676692	0.105263	0.0263158	0.0075188	-0.0413534
APEX1	0.003549	3.0598e-08	0.0676692	0.0526316	0.0526316	0.105263	-0.0150376	0.0526316
NFKBIE	-0.00440171	3.21293e-08	0.0977444	0.0676692	0.157895	0.0526316	0.0601504	-0.0150376
PARP1	0.00192617	4.08063e-08	0.571429	0	0.5	0	-0.0714286	0
GZMB	0.0039771	4.11115e-08	NA	NA	NA	NA	NA	NA
MEIS1	0.00326111	4.37136e-08	0.0601504	0.0075188	0.0526316	0.0263158	-0.0075188	0.018797
LCK	0.00103074	4.85755e-08	0.0526316	0.105263	0.0526316	0.0526316	0	-0.0526316
SPARC	0.00482217	4.97282e-08	NA	NA	NA	NA	NA	NA
HRAS	0.00158984	5.21402e-08	0.0075188	0.12782	0.0526316	0.315789	0.0451128	0.18797
SPAG9	-0.00433183	5.27915e-08	0.180451	0.0225564	0.210526	0.105263	0.0300752	0.0827068
MAPK14	0.00129896	5.61656e-08	NA	NA	NA	NA	NA	NA
CARM1	-0.00673206	6.22947e-08	NA	NA	NA	NA	NA	NA
SGK1	0.00505344	6.9826e-08	NA	NA	NA	NA	NA	NA
EIF3E	-0.00299968	7.16464e-08	NA	NA	NA	NA	NA	NA
HMGA1	0.00299283	7.67199e-08	0.120301	0.037594	0.157895	0.0263158	0.037594	-0.0112782
RGS3	-0.00427651	7.78069e-08	0.0451128	0.0827068	0.0526316	0.0789474	0.0075188	-0.0037594
DCTN1	0.00280658	8.1219e-08	0.0526316	0.0075188	0.0526316	0.0263158	0	0.018797
GMNN	0.00534203	8.55166e-08	0.157895	0.0300752	0.131579	0	-0.0263158	-0.0300752
ATM	-0.00203014	8.89751e-08	NA	NA	NA	NA	NA	NA
SHBG	-0.00211246	9.52587e-08	0.0150376	0.300752	0.0526316	0.184211	0.037594	-0.116541
SHC1	0.000899671	1.09106e-07	NA	NA	NA	NA	NA	NA
NOTCH1	0.00218015	1.37932e-07	0.0676692	0.120301	0.0526316	0.131579	-0.0150376	0.0112782
SMURF2	0.00162967	1.57959e-07	0.233083	0.0225564	0.236842	0.105263	0.0037594	0.0827068
SUMO1	0.00164759	1.84024e-07	0.0526316	0.0526316	0	0.0526316	-0.0526316	0
PTPRC	0.00196763	2.18048e-07	0.56391	0	0.5	0	-0.0639098	0
FBLN2	0.00359474	2.2524e-07	0.112782	0.037594	0.0789474	0.0263158	-0.0338346	-0.0112782
LRP2	0.00195819	2.49076e-07	0.0526316	0.0225564	0.0263158	0.0526316	-0.0263158	0.0300752
FANCC	-0.00590057	2.75347e-07	0.037594	0.105263	0.0263158	0.0789474	-0.0112782	-0.0263158
NUMB	0.00429344	2.97112e-07	0.0526316	0.0902256	0.0263158	0.105263	-0.0263158	0.0150376
CASP3	0.000781843	3.08412e-07	0.0601504	0.0902256	0	0.157895	-0.0601504	0.0676692
TAF5L	-0.00427267	3.38797e-07	0.593985	0.0075188	0.473684	0.0263158	-0.120301	0.018797
PTPN6	0.00117715	3.47467e-07	0.075188	0.0300752	0.105263	0.0789474	0.0300752	0.0488722
ID3	-0.0040508	3.60691e-07	NA	NA	NA	NA	NA	NA
SFRS1	-0.00178488	3.67995e-07	0.165414	0.0300752	0.263158	0.131579	0.0977444	0.101504
BAG1	0.00424603	4.00575e-07	0.0827068	0.120301	0.0789474	0.0789474	-0.0037594	-0.0413534
FBL	-0.00290518	4.4655e-07	0.0676692	0.0601504	0.0526316	0.131579	-0.0150376	0.0714286
IGF1	0.0042158	4.83895e-07	0.0676692	0.0225564	0.0789474	0.0789474	0.0112782	0.056391
WWP1	0.0039906	5.35924e-07	0.496241	0.0150376	0.473684	0.0526316	-0.0225564	0.037594
FASLG	0.00309113	5.52083e-07	0.56391	0	0.5	0.0263158	-0.0639098	0.0263158
ACTR2	0.00398194	5.67056e-07	0.0676692	0.0075188	0.0526316	0.0263158	-0.0150376	0.018797
APOE	0.00441169	6.09574e-07	0.0676692	0.0601504	0.0526316	0.157895	-0.0150376	0.0977444
NCOA6	-0.00181189	6.76109e-07	0.255639	0.0075188	0.289474	0	0.0338346	-0.0075188
FLNA	-0.00158344	8.26698e-07	0.0300752	0.105263	0.0263158	0.184211	-0.0037594	0.0789474
BAT2	0.00356851	8.5489e-07	NA	NA	NA	NA	NA	NA
TLR4	0.00390976	9.04091e-07	0.0451128	0.0676692	0.0789474	0.0789474	0.0338346	0.0112782
EWSR1	0.000982457	1.09856e-06	NA	NA	NA	NA	NA	NA
BACE1	-0.00322737	1.27995e-06	NA	NA	NA	NA	NA	NA
FOXO3	0.00516428	1.29952e-06	NA	NA	NA	NA	NA	NA
TNNT1	-0.00385101	1.31394e-06	0.0827068	0.0526316	0.105263	0.105263	0.0225564	0.0526316
RBL2	-0.00238738	1.32611e-06	NA	NA	NA	NA	NA	NA
POLR2H	-0.00219701	1.42372e-06	0.203008	0.0225564	0.157895	0	-0.0451128	-0.0225564
MED4	0.00295744	1.6619e-06	0.0300752	0.203008	0.0526316	0.236842	0.0225564	0.0338346
RB1	-0.000685412	1.87849e-06	0.0300752	0.203008	0.0526316	0.236842	0.0225564	0.0338346
GNB3	0.00508095	1.91944e-06	NA	NA	NA	NA	NA	NA
RAB11A	0.0047349	2.06999e-06	0.0451128	0.0526316	0.0263158	0.131579	-0.018797	0.0789474
PLCG2	0.00210845	2.08547e-06	0.0526316	0.451128	0.0526316	0.368421	0	-0.0827068
SOS1	0.00176481	2.09371e-06	0.0601504	0.0225564	0.0526316	0.0263158	-0.0075188	0.0037594
SUV39H1	-0.00315785	2.15285e-06	0.0225564	0.172932	0	0.184211	-0.0225564	0.0112782
TAF12	-0.00282219	2.15588e-06	0.0451128	0.120301	0.0263158	0.0526316	-0.018797	-0.0676692
EMD	-0.00505187	2.19626e-06	0.0300752	0.105263	0.0263158	0.184211	-0.0037594	0.0789474
HGS	0.00205021	2.26986e-06	NA	NA	NA	NA	NA	NA
CD28	-0.00375165	2.44319e-06	0.0526316	0.0451128	0	0.0526316	-0.0526316	0.0075188
SNX1	0.00500182	2.76472e-06	0.0526316	0.0526316	0.0263158	0.131579	-0.0263158	0.0789474
FAS	0.00205057	3.93642e-06	0.0601504	0.0601504	0.0526316	0.0263158	-0.0075188	-0.0338346
ZRSR2	-0.00529769	3.94128e-06	NA	NA	NA	NA	NA	NA
PRKCD	-0.000887509	4.83575e-06	0.0526316	0.120301	0	0.131579	-0.0526316	0.0112782
HLA-B	-0.00363827	4.86808e-06	NA	NA	NA	NA	NA	NA
RPL4	0.00487266	4.95884e-06	NA	NA	NA	NA	NA	NA
POLR1E	-0.00262203	5.21419e-06	NA	NA	NA	NA	NA	NA
RPA1	-0.0021815	5.56291e-06	0.0150376	0.293233	0.131579	0.210526	0.116541	-0.0827068
RAB4A	-0.00315062	5.69041e-06	0.593985	0.0075188	0.473684	0.0263158	-0.120301	0.018797
TAF7	0.00328113	6.0115e-06	0.12782	0.0827068	0.0526316	0.0789474	-0.075188	-0.0037594
STRN4	0.00378428	6.25834e-06	0.0676692	0.0676692	0.0526316	0.184211	-0.0150376	0.116541
RAC2	0.00450238	6.38036e-06	0.0601504	0.225564	0.0789474	0.236842	0.018797	0.0112782
TUBB	0.00107844	6.52336e-06	NA	NA	NA	NA	NA	NA
PSMC1	0.00341153	6.90384e-06	NA	NA	NA	NA	NA	NA
ZFYVE9	-0.00221685	7.10977e-06	0.0676692	0.075188	0.0526316	0.0526316	-0.0150376	-0.0225564
SREBF2	0.0042068	7.17864e-06	0.0601504	0.225564	0.0526316	0.263158	-0.0075188	0.037594
CD3E	0.00375131	7.53065e-06	NA	NA	NA	NA	NA	NA
ACVR1	0.0014605	7.83429e-06	0.0300752	0.0150376	0.0263158	0.0263158	-0.0037594	0.0112782
LEPR	0.00445527	7.96382e-06	0.075188	0.0601504	0.0526316	0.105263	-0.0225564	0.0451128
ACTR3	0.00355525	7.9656e-06	0.0601504	0.0225564	0.0263158	0.0263158	-0.0338346	0.0037594
PNMA2	0.00354451	8.48342e-06	0.135338	0.285714	0.0526316	0.289474	-0.0827068	0.0037594
RAB27A	0.00322741	8.5122e-06	0.0451128	0.0676692	0.0263158	0.131579	-0.018797	0.0639098
MYBL2	0.0037276	8.59479e-06	0.270677	0.0150376	0.236842	0.0263158	-0.0338346	0.0112782
SF3B3	0.0016124	9.82002e-06	0.037594	0.443609	0.0526316	0.394737	0.0150376	-0.0488722
SNAP23	-0.00272042	1.04927e-05	0.037594	0.0977444	0.0526316	0.105263	0.0150376	0.0075188
NFKB2	0.00128358	1.10672e-05	0.0526316	0.0526316	0.0263158	0	-0.0263158	-0.0526316
TNFRSF1B	0.00466411	1.23636e-05	0.0300752	0.150376	0.0263158	0.0526316	-0.0037594	-0.0977444
GEMIN4	-0.00365768	1.26348e-05	0.0225564	0.293233	0.131579	0.210526	0.109023	-0.0827068
LAMB1	0.00488054	2.12718e-05	NA	NA	NA	NA	NA	NA
BCL2L1	0.0014646	2.1354e-05	0.24812	0.0075188	0.263158	0	0.0150376	-0.0075188
PRSS23	0.0029433	2.24524e-05	0.0451128	0.165414	0.0921053	0.236842	0.0469925	0.0714286
ACVR2B	0.00374659	2.27377e-05	0.0827068	0.0601504	0.0263158	0.105263	-0.056391	0.0451128
TSC2	0.0029287	2.46515e-05	NA	NA	NA	NA	NA	NA
EFEMP2	0.00251217	2.46753e-05	0.0601504	0.075188	0.105263	0.105263	0.0451128	0.0300752
CBX8	-0.00519817	2.9286e-05	0.135338	0.0977444	0.157895	0.157895	0.0225564	0.0601504
RELA	-0.000599135	3.09807e-05	0.0601504	0.075188	0.131579	0.105263	0.0714286	0.0300752
STUB1	0.00254313	3.79574e-05	0.360902	0.0902256	0.210526	0.105263	-0.150376	0.0150376
MED6	-0.00221601	3.99102e-05	0.0526316	0.105263	0	0.131579	-0.0526316	0.0263158
SMARCC1	0.00208154	4.17159e-05	0.0526316	0.0977444	0	0.131579	-0.0526316	0.0338346
TSC1	0.0029632	4.36166e-05	NA	NA	NA	NA	NA	NA
RALGDS	0.00309149	4.60532e-05	0.0601504	0.112782	0.0526316	0.105263	-0.0075188	-0.0075188
CBX4	0.0024247	4.68335e-05	0.135338	0.0977444	0.157895	0.157895	0.0225564	0.0601504
NDC80	0.00340109	4.90652e-05	NA	NA	NA	NA	NA	NA
KNG1	-0.00225843	4.996e-05	0.195489	0.0300752	0.157895	0	-0.037594	-0.0300752
DNMT1	-0.00293905	5.03243e-05	0.0526316	0.075188	0.105263	0.105263	0.0526316	0.0300752
SF3A1	0.00218169	5.24632e-05	0.0601504	0.180451	0.0526316	0.236842	-0.0075188	0.056391
NUP153	0.00431448	5.26787e-05	0.157895	0.037594	0.131579	0	-0.0263158	-0.037594
BCL10	0.00319891	5.8579e-05	0.0601504	0.0977444	0.0526316	0.131579	-0.0075188	0.0338346
PLCG1	-0.000744153	6.0788e-05	0.263158	0.0225564	0.236842	0.0526316	-0.0263158	0.0300752
TP53	0.000367245	6.18888e-05	0.0150376	0.300752	0.0526316	0.184211	0.037594	-0.116541
DNAJA3	-0.00399152	6.30034e-05	0.360902	0.0676692	0.289474	0.0526316	-0.0714286	-0.0150376
CHD4	0.00229887	6.4842e-05	NA	NA	NA	NA	NA	NA
EZR	0.00151468	6.60566e-05	NA	NA	NA	NA	NA	NA
TP53BP2	0.00254471	7.16192e-05	0.571429	0	0.5	0	-0.0714286	0
CSK	-0.00172089	7.23691e-05	0.0676692	0.075188	0.0263158	0.157895	-0.0413534	0.0827068
HLA-C	-0.00371361	7.42856e-05	0.135338	0.0300752	0.157895	0.0263158	0.0225564	-0.0037594
SMARCA2	-0.00213204	7.73935e-05	0.120301	0.0902256	0.105263	0.105263	-0.0150376	0.0150376
QKI	-0.00314446	7.81285e-05	0.0451128	0.218045	0.0526316	0.105263	0.0075188	-0.112782
NDUFA4L2	-0.00421253	7.88505e-05	NA	NA	NA	NA	NA	NA
SMNDC1	0.00233035	9.13565e-05	0.0526316	0.0676692	0.0263158	0.0263158	-0.0263158	-0.0413534
KIF1B	-0.00417132	9.25844e-05	0.0300752	0.150376	0.0263158	0.0526316	-0.0037594	-0.0977444
PCF11	0.00447991	9.53436e-05	0.0526316	0.150376	0.0526316	0.210526	0	0.0601504
DDR1	0.00388637	9.78495e-05	NA	NA	NA	NA	NA	NA
MAD2L1	0.00342923	0.000105614	0.0676692	0.0601504	0	0.157895	-0.0676692	0.0977444
PRKCB	0.0010536	0.000105847	NA	NA	NA	NA	NA	NA
PRKACA	0.000535321	0.000110457	0.037594	0.0977444	0.0789474	0.105263	0.0413534	0.0075188
GNAZ	-0.00362345	0.000110666	NA	NA	NA	NA	NA	NA
MDFI	-0.00092624	0.000130016	0.0977444	0.0601504	0.157895	0.0263158	0.0601504	-0.0338346
CTSG	0.00212769	0.000132898	0.0676692	0.0526316	0.0526316	0.105263	-0.0150376	0.0526316
DRD2	-0.00303876	0.000134928	0.037594	0.233083	0.0263158	0.315789	-0.0112782	0.0827068
